# Supplementary material for: Probing Unexpected Reactivity in Radiometal Chemistry: Indium-111-Mediated Hydrolysis of Hybrid Cyclen-Hydroxypyridinone Ligands
Source: Inorg Chem. 2023 Mar 17;62(13):5270–81. doi: 10.1021/acs.inorgchem.3c00353 (PMC10074387; doi:10.1021/acs.inorgchem.3c00353)
Supplement: Supplementary file 2 — ic3c00353_si_002.xyz [file ic3c00353_si_002.xyz]

3
pbe-gd3bj_H2O.log
O       -0.210168    1.497761    0.000000
H        0.748979    1.534217    0.000000
H       -0.495978    2.414067    0.000000
24
pbe-gd3bj_HOPO.log
C       -2.173062   -2.336541   -0.122303
C       -0.811247   -2.242815   -0.197869
C       -0.112337   -0.978874   -0.134647
C       -0.952821    0.154202    0.007849
C       -2.324941    0.038345    0.091680
H       -0.506496    1.141838    0.049552
N       -2.920175   -1.185220    0.046784
C       -4.377696   -1.303782    0.105565
H       -4.631801   -2.234542    0.611285
H       -4.790478   -0.480455    0.682872
H       -4.805857   -1.285508   -0.901394
C       -3.181824    1.258914    0.227377
H       -2.553027    2.147183    0.159251
H       -3.938764    1.314345   -0.560875
H       -3.699284    1.287850    1.192375
C       -2.856882   -3.671244   -0.205768
H       -2.138263   -4.372924   -0.644411
H       -3.704119   -3.612506   -0.897214
O       -0.021180   -3.326547   -0.344810
H        0.878356   -2.945106   -0.373227
O        1.143894   -0.989431   -0.214827
N       -3.359846   -4.091869    1.103267
H       -3.856992   -4.970761    1.012588
H       -2.583506   -4.258598    1.733863
7
pbe-gd3bj_InOH3.log
In        0.745296   -0.634778    0.063509
O        0.065217    1.113708   -0.461876
H       -0.878755    1.187447   -0.620632
O        2.649502   -0.881394    0.392144
H        3.216650   -0.115448    0.276315
O       -0.483270   -2.133818    0.261526
H       -0.108298   -2.978705    0.520985
87
pbe-gd3bj_L1_III.log
O       -1.920967    2.968222    5.662797
N       -0.360752    2.267592    3.554788
C       -2.668692    1.856176    2.749306
H       -2.987576    2.835134    3.114825
H       -3.258611    1.642031    1.850544
C       -1.193702    1.892453    2.395441
H       -0.860337    0.917804    2.031453
H       -1.040135    2.601612    1.571480
C        1.061623    1.935854    3.317385
H        1.647493    2.471678    4.069546
H        1.383657    2.292989    2.330988
C        1.331585    0.448416    3.450681
H        0.847659   -0.125298    2.655182
H        2.410172    0.273717    3.356810
C        0.812745   -1.465175    4.930185
H        0.877745   -1.659374    6.004836
H        1.677875   -1.939156    4.452067
C       -0.474287   -2.050740    4.378664
H       -0.536628   -1.884871    3.298699
H       -0.500610   -3.133687    4.540393
C       -2.883906   -1.582678    4.265754
H       -3.720222   -1.571448    4.967653
H       -2.910872   -2.562016    3.775219
C       -3.044785   -0.498932    3.214258
H       -2.258645   -0.596566    2.461123
H       -4.004523   -0.616291    2.698144
C       -1.370209    3.928107    5.076164
C       -0.501083    3.695513    3.868395
H        0.474450    4.155250    4.109965
H       -0.911737    4.244354    3.011973
N       -1.533239    5.164126    5.517747
H       -2.100035    5.239636    6.352726
C        0.254547    6.798151    6.017244
C        1.508989    6.181660    5.887182
C        2.579610    6.624649    6.813699
C        0.933611    8.166546    7.845952
C        2.199121    7.616670    7.760819
H        2.954210    7.960994    8.462111
O        3.737737    6.140006    6.756627
N       -0.029815    7.756570    6.988321
C       -1.365557    8.339296    7.030509
H       -1.546491    8.968343    6.153753
H       -2.127207    7.557822    7.075532
H       -1.475325    8.952102    7.919661
C       -0.823051    6.368976    5.069282
H       -1.570346    7.141922    4.885210
H       -0.349087    6.142986    4.113842
O        1.742218    5.276574    5.011283
N       -2.950688    0.856961    3.802592
N        0.823475   -0.010634    4.741547
H        1.362743    0.412942    5.494301
C       -4.192976    1.189445    4.524164
H       -5.083589    0.897427    3.948279
H       -4.228948    2.275541    4.666810
C       -4.165432    0.633006    5.929888
O       -3.077228    0.563478    6.541818
C        0.631945    9.213837    8.877335
H        1.538541    9.414928    9.449918
H        0.305128   10.157938    8.428613
H       -0.140966    8.892082    9.584183
N       -1.628709   -1.393549    5.011858
H       -1.746786   -1.779287    5.945035
In       -1.226123    0.898611    5.374501
O       -0.133416    0.988033    7.064383
H       -0.567502    1.420377    7.801920
C       -6.573431    0.012927    5.833339
H       -6.851538    0.867317    5.213422
H       -7.327198   -0.068993    6.620196
N       -5.299887    0.285339    6.517551
H       -5.205945    0.002418    7.484050
C       -6.506942   -1.170338    4.915534
C       -6.606728   -0.931912    3.533055
C       -6.435667   -2.098597    2.630094
C       -6.086248   -3.502650    4.639688
C       -6.154544   -3.338432    3.269927
H       -5.981583   -4.206990    2.640699
C       -6.235267   -2.613863    6.900119
H       -5.220413   -2.464627    7.283879
H       -6.913831   -1.915968    7.386820
H       -6.562426   -3.616421    7.166099
O       -6.778520    0.239754    3.047026
O       -6.505027   -1.970618    1.382389
C       -5.785003   -4.843904    5.237164
H       -4.931827   -4.807253    5.922620
H       -6.638478   -5.253731    5.789455
H       -5.544690   -5.543723    4.435519
N       -6.288756   -2.439015    5.452727
87
pbe-gd3bj_L1_II.log
O       -0.440800    4.424657    6.312444
N        0.390171    2.012133    4.485776
C       -2.080182    2.352160    4.527062
H       -1.979256    2.919931    5.453115
H       -2.904752    2.776298    3.936476
C       -0.787455    2.489260    3.744238
H       -0.849465    1.939303    2.800138
H       -0.675174    3.547936    3.472557
C        1.328846    1.317041    3.585713
H        2.305274    1.290672    4.075127
H        1.454463    1.865470    2.640068
C        0.929408   -0.113063    3.295521
H       -0.023432   -0.163799    2.761675
H        1.684903   -0.561510    2.636072
C        0.613631   -2.296111    4.375318
H        0.772744   -2.771814    5.348344
H        1.330649   -2.723847    3.662633
C       -0.808664   -2.535878    3.903087
H       -0.936928   -2.147799    2.888151
H       -1.017725   -3.611028    3.859265
C       -2.941587   -1.331277    4.135145
H       -3.802091   -1.471250    4.792631
H       -3.171637   -1.901566    3.227350
C       -2.797172    0.136485    3.760271
H       -2.025154    0.242201    2.994869
H       -3.738629    0.501354    3.328325
C        0.567764    3.726434    6.386159
C        1.161532    3.087511    5.143281
H        2.133477    2.672032    5.387096
H        1.311123    3.920193    4.436767
N        1.220003    3.608093    7.575995
H        0.776195    4.149410    8.306846
C        2.125274    1.591259    8.675177
C        1.582254    0.601161    7.880161
C        0.932169   -0.538942    8.483452
C        1.789107    0.267175   10.621175
C        1.125010   -0.694105    9.865361
H        0.713453   -1.557993   10.376765
O        0.203282   -1.273231    7.719378
N        2.246927    1.405164   10.036929
C        2.894409    2.455623   10.822581
H        3.900384    2.641354   10.441132
H        2.308335    3.376248   10.778229
H        2.973173    2.151121   11.860600
C        2.435204    2.892206    7.974918
H        3.028925    3.573145    8.585258
H        3.024484    2.669901    7.084781
O        1.471828    0.739015    6.599216
N       -2.414329    0.962945    4.919181
N        0.824370   -0.860651    4.550207
H        1.665070   -0.692738    5.101124
C       -3.533308    1.035901    5.878117
H       -4.475507    1.259410    5.361456
H       -3.303867    1.847623    6.576417
C       -3.610349   -0.179959    6.768887
O       -2.578515   -0.787695    7.093403
C        1.981204    0.053782   12.092530
H        1.555138   -0.911510   12.368110
H        3.040370    0.040899   12.370421
H        1.481602    0.821735   12.691870
N       -1.731269   -1.833491    4.792300
H       -1.995224   -2.436885    5.562221
In       -0.610074    0.077527    6.112781
O       -1.199558    1.519616    7.453124
H       -0.487008    2.076142    7.766088
C       -6.108198   -0.144218    6.714721
H       -6.183053    0.944180    6.670252
H       -6.853460   -0.480944    7.440924
N       -4.801726   -0.537058    7.257498
H       -4.768937   -1.307721    7.910257
C       -6.349450   -0.634723    5.317546
C       -6.454158    0.323743    4.292165
C       -6.551306   -0.184450    2.900318
C       -6.443138   -2.483770    3.810603
C       -6.517998   -1.599180    2.752613
H       -6.551035   -2.005529    1.745563
C       -6.336058   -2.943744    6.194630
H       -5.304449   -3.224430    6.432651
H       -6.803857   -2.503760    7.073227
H       -6.895067   -3.844990    5.951444
O       -6.411060    1.582798    4.516965
O       -6.627257    0.603082    1.923080
C       -6.414152   -3.963679    3.574922
H       -5.553911   -4.440404    4.056660
H       -7.318749   -4.461914    3.942490
H       -6.347699   -4.151252    2.502172
N       -6.388806   -2.007859    5.076838
87
pbe-gd3bj_L1_I.log
O       -1.489760    3.723583    6.841803
N        0.596998    2.758663    4.869148
C       -1.671946    2.573262    3.830602
H       -2.138251    2.686318    4.808109
H       -2.320020    3.077849    3.094745
C       -0.324327    3.274160    3.841359
H        0.160896    3.214702    2.862581
H       -0.521157    4.340143    4.010082
C        1.951522    2.516970    4.341040
H        2.607803    2.368117    5.200170
H        2.320691    3.390846    3.781509
C        2.071289    1.296610    3.457244
H        1.487538    1.406689    2.545981
H        3.120057    1.205142    3.144698
C        1.898417   -1.150576    3.327192
H        1.576332   -2.011201    3.926559
H        2.980157   -1.227144    3.149787
C        1.194151   -1.187394    1.976320
H        1.429692   -0.293540    1.384287
H        1.665448   -2.020573    1.432032
C       -1.102188   -0.393591    1.464643
H       -2.109354   -0.818944    1.389108
H       -0.791660   -0.218260    0.425677
C       -1.170036    1.002540    2.095637
H       -0.194467    1.472745    2.000294
H       -1.858145    1.603804    1.475415
C       -0.292052    3.572974    7.097322
C        0.749814    3.685303    6.006518
H        1.738327    3.540651    6.428763
H        0.697843    4.727371    5.652962
N        0.119550    3.436048    8.378214
H       -0.656747    3.421030    9.027517
C        1.303031    1.441830    9.135683
C        1.195850    0.655652    8.004981
C        0.758079   -0.714848    8.128139
C        0.892203   -0.433724   10.548343
C        0.669958   -1.231138    9.434623
H        0.391543   -2.269043    9.585434
O        0.461959   -1.323985    7.050675
N        1.177633    0.885676   10.397375
C        1.377520    1.752071   11.557853
H        2.342056    2.258052   11.485751
H        0.577608    2.493753   11.625703
H        1.373401    1.161613   12.467799
C        1.383272    2.928538    8.912678
H        1.608824    3.490405    9.818640
H        2.183320    3.141028    8.203547
O        1.338636    1.120795    6.803307
N       -1.602597    1.130764    3.513112
N        1.651879    0.064498    4.146595
H        2.264706   -0.018530    4.959902
C       -2.957166    0.540014    3.570764
H       -2.864465   -0.472975    3.200417
H       -3.611200    1.094031    2.877099
C       -3.705782    0.541095    4.898082
O       -4.132517    1.589591    5.381827
C        0.801388   -1.028122   11.921917
H        0.551245   -2.085932   11.832153
H        1.749754   -0.956532   12.465171
H        0.025407   -0.551838   12.529758
N       -0.241665   -1.388907    2.054792
H       -0.533240   -1.592036    3.013026
In       -0.175072    0.203693    5.462087
O       -1.642136    0.756782    6.696616
H       -1.874603    1.687295    6.698783
C       -3.785689   -1.998840    4.970904
H       -3.477963   -1.946604    3.927511
H       -4.738395   -2.533478    4.968090
N       -4.038549   -0.650497    5.440309
H       -4.557874   -0.555721    6.301571
C       -2.732547   -2.822137    5.672510
C       -1.406458   -2.614043    5.342543
C       -0.428353   -3.671252    5.603023
C       -2.221713   -4.821196    6.860930
C       -0.919145   -4.732793    6.425576
H       -0.225384   -5.518286    6.710160
C       -4.518543   -3.971981    6.913305
H       -4.577836   -4.547171    7.833590
H       -4.909509   -2.977513    7.127330
H       -5.146082   -4.455026    6.157466
O       -1.062753   -1.539134    4.665198
O        0.721604   -3.655661    5.107721
C       -2.659361   -5.953386    7.740711
H       -2.961655   -5.606622    8.735406
H       -3.497690   -6.510997    7.311235
H       -1.825374   -6.644225    7.871189
N       -3.128199   -3.881467    6.477663
66
pbe-gd3bj_L1_IVac.log
O       -1.301362   -1.463545    6.024751
N       -1.157299    1.169175    5.624141
C       -2.213521    2.178208    3.622056
H       -3.200851    1.772036    3.858738
H       -2.383392    3.135619    3.112892
C       -1.437579    2.421218    4.901259
H       -0.476481    2.892241    4.678784
H       -1.993361    3.120934    5.538812
C       -0.044162    1.356207    6.585226
H       -0.155429    0.631258    7.398249
H       -0.101689    2.350533    7.043552
C        1.300088    1.156191    5.917474
H        1.477099    1.934821    5.171896
H        2.095192    1.242858    6.666744
C        2.482121   -0.332257    4.349348
H        2.573664   -1.404379    4.155915
H        3.411487    0.014241    4.816140
C        2.251683    0.403041    3.039706
H        2.211432    1.485036    3.198945
H        3.091852    0.212273    2.361547
C        0.486959    0.833883    1.372634
H       -0.009851    0.203632    0.630929
H        1.307128    1.342980    0.853621
C       -0.478291    1.871249    1.928946
H        0.061770    2.568581    2.575182
H       -0.910906    2.462615    1.111319
C       -2.020301   -0.764855    6.771160
C       -2.330085    0.657505    6.340343
H       -2.579786    1.304624    7.184040
H       -3.193177    0.615778    5.669189
C       -1.692079    0.196714    9.680153
C       -0.627092   -0.679349    9.933684
C        0.654192   -0.077456   10.365963
C       -0.455784    2.141309   10.263590
C        0.655422    1.345817   10.464795
H        1.587574    1.831712   10.739406
O        1.667993   -0.781185   10.602231
N       -1.629168    1.567827    9.899538
C       -2.855333    2.356182    9.827054
H       -3.129335    2.594447    8.793837
H       -3.673944    1.814300   10.302803
H       -2.724716    3.291887   10.363668
C       -2.913767   -0.415926    9.043708
H       -3.421762   -1.095801    9.734992
H       -3.657373    0.309287    8.717228
O       -0.742290   -1.945771    9.746651
N       -1.535829    1.226233    2.722907
N        1.332921   -0.151014    5.250390
H        1.363831   -0.876403    5.962233
C       -2.537081    0.572251    1.871992
H       -2.041211    0.072265    1.034496
H       -3.240650    1.298747    1.448279
O       -4.403135   -0.860581    2.236243
C       -3.301832   -0.504004    2.645304
O       -2.702978   -0.975371    3.675280
C       -0.378627    3.627908   10.442675
H        0.663394    3.911346   10.598366
H       -0.748867    4.169382    9.566033
H       -0.946661    3.972507   11.314656
N        0.981832   -0.027176    2.448325
H        1.077279   -0.987009    2.121900
In       -0.630119   -0.567532    4.087371
O        0.005895   -2.374468    3.425498
H       -0.534385   -3.118465    3.696810
N       -2.500006   -1.244673    7.907366
H       -2.003559   -2.073796    8.245538
66
pbe-gd3bj_L1_IVhc.log
O       -1.171513    4.263512    6.767606
N        0.724100    2.810860    4.722656
C       -1.659043    2.728307    4.009337
H       -1.955197    2.951532    5.035883
H       -2.374741    3.196457    3.317331
C       -0.283560    3.324851    3.781050
H        0.059181    3.124506    2.761081
H       -0.371671    4.417033    3.863996
C        2.022938    2.636223    4.044712
H        2.799831    2.604965    4.811956
H        2.246357    3.491132    3.388994
C        2.116691    1.349288    3.255604
H        1.391565    1.325481    2.437522
H        3.113168    1.290896    2.796194
C        2.116375   -1.089363    3.520118
H        2.125905   -1.838773    4.318253
H        3.086816   -1.121510    3.007355
C        0.989873   -1.383150    2.544193
H        1.045381   -0.700184    1.690659
H        1.091412   -2.399214    2.143724
C       -1.371661   -0.694691    2.376680
H       -2.301803   -1.184659    2.673035
H       -1.207619   -0.959609    1.324567
C       -1.514147    0.817993    2.478069
H       -0.611638    1.291712    2.085277
H       -2.353462    1.154712    1.851983
C       -0.060665    3.779881    6.979537
C        0.975511    3.706639    5.870632
H        1.925643    3.404966    6.296734
H        1.077266    4.743063    5.507704
N        0.324402    3.483051    8.246460
H       -0.436738    3.592518    8.902709
C        1.353892    1.343833    8.957168
C        1.328830    0.593573    7.796767
C        0.839419   -0.765913    7.832111
C        0.792910   -0.566796   10.262971
C        0.649291   -1.325069    9.105602
H        0.337891   -2.360236    9.201662
O        0.577270   -1.325989    6.704150
N        1.101325    0.753135   10.180054
C        1.202235    1.581736   11.380731
H        2.210183    1.992541   11.471480
H        0.477404    2.397512   11.339899
H        0.993055    0.987455   12.263665
C        1.520288    2.831412    8.778880
H        1.781927    3.342274    9.706519
H        2.348476    2.995775    8.089068
O        1.579115    1.099882    6.636408
N       -1.709098    1.257451    3.868035
N        1.883484    0.210494    4.143568
H        2.462424    0.316857    4.975963
C       -3.014406    0.782295    4.363985
H       -3.776947    0.870833    3.579950
H       -3.306695    1.423850    5.198664
O       -4.124031   -1.218497    4.977514
C       -3.026084   -0.644901    4.923360
O       -1.921358   -1.113691    5.332531
C        0.592816   -1.208459   11.603513
H        0.372142   -2.266663   11.458119
H        1.487882   -1.139209   12.230750
H       -0.243538   -0.767998   12.156237
N       -0.282391   -1.177967    3.224614
H       -0.574796   -2.021144    3.703375
In       -0.115134    0.328865    5.325998
O       -1.276843    1.195453    6.782868
H       -1.865295    0.515220    7.115033
86
pbe-gd3bj_L1.log
O        2.158814    0.434638    6.634653
N        0.619584    1.959550    4.934349
C       -1.849219    1.750007    4.440447
H       -2.194214    1.991116    5.451544
H       -2.599770    2.199087    3.763289
C       -0.522731    2.449491    4.173733
H       -0.266832    2.355913    3.113942
H       -0.687851    3.530236    4.350947
C        1.852969    2.591431    4.458945
H        2.590621    2.577557    5.267441
H        1.680157    3.650110    4.200160
C        2.438961    1.849753    3.268158
H        1.675665    1.785728    2.477436
H        3.261954    2.445751    2.848786
C        2.805723   -0.518225    2.694925
H        3.241643   -1.425262    3.131544
H        3.417795   -0.259354    1.820477
C        1.393382   -0.844942    2.210284
H        0.983640    0.010401    1.642101
H        1.462816   -1.677013    1.497671
C       -0.854703   -1.453784    2.894174
H       -1.326989   -2.213531    3.532766
H       -0.866974   -1.867541    1.879387
C       -1.677466   -0.170292    2.937993
H       -1.160954    0.595424    2.350969
H       -2.666246   -0.314631    2.468347
C        1.441683    1.283907    7.155877
C        0.440395    2.106373    6.356578
H        0.480145    3.162636    6.682562
H       -0.549869    1.726590    6.629762
N        1.524699    1.523539    8.484821
H        2.179222    0.928191    8.976707
C       -0.322689    1.298624   10.069008
C        0.234638    0.296543   10.810763
C       -0.544202   -0.748104   11.431416
C       -2.499634    0.444379   10.556761
C       -1.945497   -0.615063   11.245385
H       -2.606893   -1.358637   11.675984
O        0.063910   -1.658012   12.046695
N       -1.698670    1.387192    9.971454
C       -2.275964    2.544267    9.284613
H       -1.866937    3.466573    9.700019
H       -2.081267    2.496418    8.211205
H       -3.350532    2.554740    9.426282
C        0.594715    2.250106    9.329835
H        0.045491    2.970427    8.729598
H        1.172255    2.826810   10.059701
O        1.571934    0.197883   10.956962
H        1.691872   -0.607367   11.497686
N       -1.809331    0.302317    4.314300
N        2.921368    0.541383    3.681044
H        2.467991    0.282444    4.553660
C       -2.946684   -0.313983    4.973391
H       -2.962187   -1.386767    4.752748
H       -3.909427    0.106074    4.638001
O       -3.802608    0.444465    7.083384
C       -2.902851   -0.139474    6.482119
N       -1.817509   -0.604737    7.142497
H       -1.871351   -0.488823    8.146228
C       -0.821193   -1.544859    6.649892
H        0.174178   -1.102106    6.694631
H       -1.019143   -1.735922    5.598020
C       -0.917219   -2.841192    7.407085
C       -1.952754   -3.689550    7.140906
C       -0.185554   -4.273190    9.169677
C       -2.174440   -4.907747    7.883836
C       -1.231907   -5.137682    8.919655
H       -1.336321   -6.021510    9.539424
O       -2.849053   -3.418097    6.173361
H       -3.462757   -4.177515    6.205910
O       -3.155314   -5.628364    7.569556
N       -0.026550   -3.145559    8.419231
C        1.122723   -2.263517    8.616447
H        1.782298   -2.292697    7.746188
H        0.788922   -1.239141    8.779278
H        1.680694   -2.576670    9.491467
N        0.529055   -1.249210    3.309695
H        0.528429   -0.516862    4.020956
C       -3.986870    0.562868   10.431537
H       -4.449405   -0.306112   10.900605
H       -4.365491    1.456242   10.939349
H       -4.292195    0.595107    9.380848
C        0.775554   -4.556650   10.282832
H        0.476969   -5.479606   10.781124
H        1.799416   -4.689276    9.918630
H        0.767658   -3.748377   11.023275
87
pbe-gd3bj_L1_TS(III).log
O       -2.076078    2.845513    5.480287
N       -0.340238    1.988452    3.427206
C       -2.712650    1.893697    2.697615
H       -2.936535    2.839014    3.194667
H       -3.352956    1.810156    1.812160
C       -1.248958    1.887252    2.270199
H       -1.009108    0.963246    1.735037
H       -1.082109    2.713079    1.567149
C        1.024470    1.498461    3.128548
H        1.696563    1.936864    3.872118
H        1.348193    1.839697    2.137763
C        1.128437   -0.009514    3.224153
H        0.510045   -0.504536    2.471353
H        2.164378   -0.311333    3.030904
C        0.562206   -1.906661    4.685804
H        0.607869   -2.158617    5.749652
H        1.384214   -2.429091    4.183206
C       -0.768788   -2.344843    4.103428
H       -0.798526   -2.159946    3.025487
H       -0.908791   -3.421115    4.249042
C       -3.119391   -1.638257    3.978057
H       -3.953371   -1.611171    4.683157
H       -3.211807   -2.587147    3.439003
C       -3.223913   -0.488844    2.988673
H       -2.471082   -0.594336    2.202529
H       -4.205996   -0.511654    2.501271
C       -0.890634    3.339727    5.435564
C       -0.277934    3.339695    4.027941
H        0.751583    3.693461    4.009692
H       -0.885460    4.038864    3.443773
N       -0.615897    4.450340    6.198966
H       -1.195262    4.459151    7.028176
C        1.573879    4.409942    7.492641
C        2.419243    3.332255    7.215434
C        3.343333    2.881255    8.272053
C        2.358750    4.617812    9.737051
C        3.243389    3.584857    9.507716
H        3.897187    3.279048   10.319497
O        4.153441    1.937810    8.086281
N        1.528855    5.020622    8.742613
C        0.615889    6.139357    8.953684
H       -0.359802    5.925959    8.517313
H        0.466242    6.299043   10.017548
H        1.010410    7.060804    8.513597
C        0.736949    4.983245    6.380242
H        0.653090    6.068353    6.479994
H        1.294806    4.801400    5.461902
O        2.392804    2.719153    6.070354
N       -3.019042    0.809980    3.662141
N        0.696923   -0.449977    4.561036
H        1.381777   -0.119054    5.236526
C       -4.179460    1.145679    4.508623
H       -5.126824    0.916298    4.001356
H       -4.149695    2.221502    4.709680
C       -4.068532    0.515793    5.882681
O       -2.944429    0.335939    6.416001
C        2.317486    5.301190   11.071735
H        3.087081    4.869494   11.713271
H        2.510022    6.376288   10.993142
H        1.353679    5.169215   11.576370
N       -1.852919   -1.578764    4.730999
H       -2.019904   -1.960114    5.658390
In       -1.261904    0.707211    5.112962
O       -0.030820    1.929826    6.202215
H        0.959200    2.075086    6.120443
C       -6.514761    0.064922    5.955842
H       -6.778850    0.968968    5.403955
H       -7.206180   -0.006987    6.798933
N       -5.172554    0.211057    6.543135
H       -5.023175   -0.126155    7.485132
C       -6.605539   -1.068192    4.978899
C       -6.803048   -0.748994    3.622971
C       -6.759286   -1.870502    2.649974
C       -6.347248   -3.401457    4.551623
C       -6.507271   -3.157929    3.201498
H       -6.431838   -3.997743    2.516566
C       -6.267216   -2.636667    6.858495
H       -6.830391   -1.907009    7.436844
H       -6.670656   -3.617167    7.102549
H       -5.214132   -2.606885    7.158152
O       -6.950015    0.454081    3.212965
O       -6.904532   -1.668155    1.418953
C       -6.083655   -4.787762    5.056264
H       -5.183404   -4.834845    5.677900
H       -6.918070   -5.179187    5.649529
H       -5.942608   -5.455167    4.204922
N       -6.422079   -2.375032    5.431502
87
pbe-gd3bj_L1_TS(II).log
O       -1.823163    3.114290    6.208263
N        0.424290    2.037452    4.391331
C       -1.848978    1.464506    3.558245
H       -2.307012    2.009341    4.383278
H       -2.501073    1.570314    2.679513
C       -0.505264    2.102355    3.259931
H       -0.035374    1.614059    2.401361
H       -0.688284    3.143114    2.951813
C        1.808830    1.872725    3.919206
H        2.475941    2.095971    4.755016
H        2.043326    2.583628    3.111412
C        2.125194    0.467971    3.451519
H        1.483410    0.166445    2.618461
H        3.157495    0.448871    3.076518
C        2.339769   -1.854413    4.215222
H        2.457970   -2.406184    5.153363
H        3.295375   -1.888422    3.676843
C        1.237450   -2.482712    3.380187
H        1.171917   -1.988424    2.406187
H        1.458428   -3.538537    3.188034
C       -1.209258   -2.254202    3.189670
H       -2.055674   -2.680709    3.729524
H       -1.050382   -2.855626    2.286558
C       -1.515667   -0.822451    2.783881
H       -0.665680   -0.404551    2.235831
H       -2.375879   -0.808416    2.100239
C       -0.609267    3.170908    6.438948
C        0.382148    3.211834    5.287686
H        1.382086    3.372683    5.682512
H        0.114016    4.113555    4.714261
N       -0.193707    3.353333    7.714161
H       -0.976712    3.384265    8.355195
C        1.155694    1.689852    8.888074
C        1.070040    0.697540    7.936808
C        0.910197   -0.682904    8.310971
C        1.131133    0.068088   10.623731
C        0.981318   -0.951210    9.687852
H        0.900291   -1.971880   10.046498
O        0.699766   -1.527096    7.364882
N        1.198756    1.366565   10.227023
C        1.326214    2.455177   11.196126
H        2.219390    3.043922   10.979261
H        0.443253    3.097433   11.159256
H        1.417372    2.053735   12.199551
C        1.097031    3.099035    8.350594
H        1.245350    3.858579    9.118113
H        1.889791    3.229070    7.611658
O        1.048787    0.983514    6.674295
N       -1.779262    0.038168    3.951402
N        1.958206   -0.483257    4.553466
H        2.504905   -0.152635    5.344552
C       -3.052166   -0.337479    4.622468
H       -3.601977   -1.059026    4.006191
H       -3.686611    0.547116    4.739067
C       -2.776643   -1.002895    5.965103
O       -1.841094   -1.881967    5.998895
C        1.208092   -0.269337   12.082250
H        1.137674   -1.351240   12.198965
H        2.154339    0.052339   12.529580
H        0.390710    0.181519   12.654207
N       -0.038425   -2.311546    4.075065
H       -0.178091   -3.067702    4.737058
In       -0.137347   -0.438735    5.591171
O       -1.805346    0.339233    6.720503
H       -2.090808    1.254455    6.587852
C       -4.921152   -0.226793    6.960383
H       -4.483223    0.776375    6.980604
H       -5.339166   -0.415588    7.954822
N       -3.878516   -1.236715    6.754404
H       -3.602470   -1.727808    7.593819
C       -6.001487   -0.193746    5.918299
C       -6.096940    0.929401    5.075697
C       -7.197487    0.936010    4.081011
C       -7.908645   -1.267498    4.961702
C       -8.051346   -0.201886    4.092564
H       -8.866035   -0.231991    3.373969
C       -6.766773   -2.327414    6.844377
H       -7.103537   -1.988073    7.829748
H       -7.367256   -3.183209    6.550179
H       -5.725558   -2.643092    6.905389
O       -5.266308    1.904180    5.126156
O       -7.353649    1.896344    3.279632
C       -8.871266   -2.417684    4.919029
H       -8.378137   -3.365939    4.676702
H       -9.403064   -2.551223    5.867378
H       -9.615745   -2.225779    4.144652
N       -6.897338   -1.258782    5.859778
87
pbe-gd3bj_L1_TS(I).log
O       -1.989483    3.332101    6.734908
N        0.501957    2.504593    5.332100
C       -1.526266    2.437809    3.845913
H       -2.192452    2.524843    4.701622
H       -1.990103    2.978796    3.005725
C       -0.202991    3.105371    4.171895
H        0.467411    3.084060    3.308618
H       -0.405962    4.163436    4.372355
C        1.945637    2.342708    5.044064
H        2.445933    2.110577    5.990128
H        2.377636    3.282865    4.672428
C        2.249712    1.224173    4.068335
H        1.853077    1.437451    3.075347
H        3.339759    1.147592    3.961759
C        2.055665   -1.226038    3.763259
H        1.678649   -2.089857    4.320871
H        3.152017   -1.290846    3.722679
C        1.520041   -1.257972    2.343034
H        1.799685   -0.339030    1.810826
H        2.069976   -2.064282    1.834346
C       -0.674674   -0.489679    1.538026
H       -1.672433   -0.893391    1.337318
H       -0.224365   -0.337274    0.548320
C       -0.783643    0.905257    2.157733
H        0.210905    1.348649    2.205920
H       -1.367451    1.532126    1.462585
C       -0.900064    3.307953    7.299555
C        0.411426    3.354793    6.537656
H        1.224099    3.070783    7.204783
H        0.584701    4.407953    6.264415
N       -0.824839    3.414029    8.652327
H       -1.732511    3.353843    9.090148
C        0.934779    1.740095    9.347029
C        0.582132    0.850788    8.346516
C        1.428200   -0.287456    8.075264
C        2.745363    0.320108   10.021878
C        2.485215   -0.535361    8.964968
H        3.120912   -1.402061    8.820383
O        1.162150   -0.956166    7.020631
N        1.997793    1.442686   10.187390
C        2.269776    2.360738   11.294138
H        2.479281    3.362887   10.916211
H        1.414797    2.397558   11.973413
H        3.136231    2.024910   11.852436
C        0.306563    3.113560    9.504601
H       -0.045423    3.263081   10.528789
H        1.086298    3.871670    9.349135
O       -0.416537    1.007096    7.528174
N       -1.399546    1.007640    3.502855
N        1.689571   -0.034833    4.562625
H        2.117033   -0.225850    5.471761
C       -2.738873    0.398422    3.418498
H       -2.592925   -0.625731    3.091688
H       -3.319765    0.914492    2.637477
C       -3.648367    0.408498    4.662663
O       -4.328306    1.434949    4.921820
C        3.857782    0.010117   10.976745
H        4.322366   -0.931175   10.681139
H        4.634939    0.781316   10.971994
H        3.497639   -0.104325   12.004328
N        0.088678   -1.485347    2.249636
H       -0.318761   -1.709184    3.157396
In       -0.363318    0.102026    5.577534
O       -2.382804    0.345100    5.973067
H       -2.546301    1.168156    6.449638
C       -3.687733   -2.134714    4.759087
H       -3.053956   -2.163128    3.871775
H       -4.491646   -2.853354    4.566658
N       -4.308048   -0.825343    4.831421
H       -5.024537   -0.724107    5.537194
C       -2.821560   -2.703869    5.865252
C       -1.442399   -2.657192    5.741208
C       -0.624666   -3.645995    6.445968
C       -2.683848   -4.259154    7.671323
C       -1.327542   -4.356038    7.473607
H       -0.758893   -5.031369    8.105979
C       -4.881473   -3.431839    6.984432
H       -5.359211   -4.159373    6.320052
H       -5.165683   -3.655282    8.009806
H       -5.255313   -2.435843    6.756050
O       -0.865673   -1.812947    4.898132
O        0.571403   -3.865294    6.153851
C       -3.360638   -5.036844    8.759379
H       -3.818432   -4.380727    9.508334
H       -4.142845   -5.696747    8.370650
H       -2.619881   -5.655138    9.268189
N       -3.428727   -3.463287    6.853811
87
pbe-gd3bj_L2_III.log
O        0.193761    1.475546    7.910147
N        0.932968    2.669002    5.555564
C       -1.537935    2.729581    5.486496
H       -1.595078    3.060216    6.526506
H       -2.392911    3.161086    4.955386
C       -0.246016    3.199928    4.843136
H       -0.203657    2.854515    3.807148
H       -0.216470    4.296234    4.814565
C        2.144719    2.729545    4.707111
H        3.007985    2.581060    5.362962
H        2.245347    3.720988    4.249126
C        2.149088    1.649009    3.638610
H        1.357256    1.797979    2.898721
H        3.102246    1.694156    3.097738
C        1.775090   -0.802411    3.405385
H        2.232584   -1.669206    3.891198
H        2.288392   -0.664234    2.447152
C        0.296353   -1.049564    3.151796
H       -0.120922   -0.221524    2.572799
H        0.159752   -1.960713    2.556170
C       -1.887388   -0.818001    4.215357
H       -2.460317   -1.278188    5.024529
H       -2.248734   -1.248663    3.274342
C       -2.125305    0.681939    4.231783
H       -1.628278    1.172854    3.390468
H       -3.197236    0.882239    4.130965
C        1.006338    2.427750    8.001624
C        1.156838    3.373286    6.832438
H        2.110652    3.915111    6.827965
H        0.382330    4.137068    6.981776
N        1.687591    2.641760    9.112129
H        1.480928    1.998692    9.865127
C        4.026509    2.993704    8.373071
C        4.430954    3.806147    7.298433
C        5.470820    3.259309    6.390088
C        5.506524    1.217398    7.788936
C        5.933562    1.949145    6.697986
H        6.665892    1.499610    6.033176
O        5.875436    3.914068    5.397197
N        4.588847    1.745241    8.632116
C        4.141060    0.970736    9.783048
H        3.843434    1.635993   10.591280
H        3.301828    0.318798    9.519014
H        4.956056    0.355597   10.158713
C        2.892342    3.480971    9.224759
H        3.121497    3.540272   10.291743
H        2.671498    4.496109    8.888653
O        3.893798    4.942278    7.053634
N       -1.602914    1.257705    5.482956
N        1.962817    0.352947    4.288067
H        2.753246    0.164560    4.903368
C       -0.287034   -2.438447    5.060604
H        0.770112   -2.723395    5.035194
H       -0.835096   -3.239931    4.546301
C       -0.681788   -2.333499    6.517744
O       -0.812984   -1.202059    7.042595
C        6.041791   -0.158265    8.048136
H        6.676111   -0.457161    7.212348
H        6.649796   -0.203448    8.959021
H        5.240596   -0.897887    8.146547
N       -0.457990   -1.136577    4.415991
H       -2.206187    0.958330    6.245405
In        0.411683    0.366911    6.012050
O        2.048559   -0.540862    6.778549
H        1.975011   -0.834996    7.687684
C       -0.587678   -4.811133    6.753222
H       -1.259767   -5.073895    5.930806
H       -0.837431   -5.463681    7.594597
N       -0.865663   -3.441120    7.214789
H       -1.101772   -3.298644    8.188051
C        0.800408   -4.972952    6.217207
C        0.938090   -5.309170    4.856852
C        2.301385   -5.187308    4.271609
C        3.110060   -4.444088    6.491496
C        3.314800   -4.711331    5.150915
H        4.310982   -4.561291    4.743993
C        1.677175   -4.400196    8.453550
H        1.508402   -3.344627    8.690315
H        0.825117   -4.984390    8.794857
H        2.550152   -4.748348    9.003716
O       -0.055921   -5.619511    4.119427
O        2.513296   -5.442913    3.060282
C        4.234175   -3.989421    7.371333
H        3.973285   -3.089434    7.937438
H        4.531856   -4.759305    8.093001
H        5.103819   -3.762160    6.752820
N        1.876800   -4.602970    7.022608
87
pbe-gd3bj_L2_II.log
O        0.396535    1.892676    8.110645
N        1.199417    2.684073    5.643404
C       -1.228400    2.845253    5.374642
H       -1.297568    3.217833    6.400571
H       -2.026249    3.326231    4.795426
C        0.125164    3.185830    4.777913
H        0.209259    2.718172    3.794632
H        0.220804    4.269437    4.621840
C        2.464216    2.486067    4.927743
H        3.239257    2.285458    5.676012
H        2.765119    3.395045    4.386306
C        2.383280    1.322472    3.965342
H        1.679186    1.524637    3.153571
H        3.365125    1.174554    3.498606
C        1.660439   -0.991229    3.715355
H        1.894118   -1.928952    4.218532
H        2.310320   -0.905789    2.835378
C        0.209915   -0.979074    3.265027
H       -0.020880   -0.002626    2.832875
H        0.076990   -1.709824    2.451053
C       -2.033624   -0.649124    4.135273
H       -2.696254   -1.020779    4.920287
H       -2.455777   -0.965310    3.165383
C       -2.000890    0.870324    4.172116
H       -1.444887    1.277162    3.322056
H       -3.029968    1.240168    4.071234
C        1.225113    2.817445    8.075256
C        1.402546    3.575936    6.786062
H        2.350709    4.116670    6.719374
H        0.621165    4.346537    6.807358
N        1.899078    3.201363    9.154297
H        1.690477    2.676658    9.992104
C        4.223692    3.596442    8.347617
C        4.633957    4.376726    7.250312
C        5.680065    3.801752    6.367526
C        5.715119    1.808542    7.837367
C        6.146292    2.505793    6.724008
H        6.882002    2.034963    6.077636
O        6.087738    4.420229    5.350159
N        4.792516    2.364015    8.654568
C        4.338540    1.644501    9.839094
H        4.113743    2.349424   10.638700
H        3.452358    1.049317    9.600165
H        5.129382    0.990794   10.200991
C        3.067822    4.092658    9.166636
H        3.309568    4.255886   10.220966
H        2.801831    5.066516    8.748670
O        4.094838    5.502420    6.966491
N       -1.396319    1.390128    5.403462
N        1.949164    0.106995    4.659865
H        2.714247   -0.198416    5.257978
C       -0.793273   -2.695056    4.589364
H        0.178253   -3.126602    4.361805
H       -1.518693   -3.142554    3.887335
C       -1.239578   -3.116252    5.980145
O       -2.295146   -2.679272    6.448205
C        6.248044    0.440417    8.140414
H        6.904810    0.127027    7.327358
H        6.833255    0.414032    9.066868
H        5.445472   -0.299220    8.231750
N       -0.717177   -1.240371    4.369593
H       -1.970916    1.109040    6.201464
In        0.387353    0.278696    6.426300
O       -1.199479   -0.229658    7.633643
H       -1.586291   -1.071173    7.371263
C        0.830238   -4.469494    6.612801
H        1.201980   -4.345583    5.592780
H        0.900575   -5.532400    6.843077
N       -0.582087   -4.102013    6.648407
H       -1.045086   -4.317668    7.522521
C        1.655094   -3.610978    7.542942
C        1.610929   -2.256054    7.295557
C        2.327257   -1.313633    8.112191
C        3.110731   -3.248695    9.384672
C        3.078257   -1.875016    9.160257
H        3.650526   -1.241331    9.827507
C        2.432941   -5.543696    8.809296
H        1.424020   -5.908743    9.013281
H        2.836477   -6.048354    7.929047
H        3.061647   -5.782200    9.660178
O        0.922921   -1.785588    6.311767
O        2.211815   -0.073079    7.804764
C        3.931556   -3.793197   10.514914
H        3.320201   -4.327974   11.249045
H        4.715627   -4.472749   10.165307
H        4.417741   -2.963903   11.029839
N        2.407129   -4.097697    8.591020
87
pbe-gd3bj_L2_I.log
O       -0.038240    4.091347    6.551459
N        1.132580    2.016679    4.602298
C       -1.151767    2.838124    3.990698
H       -1.207394    3.646004    4.721173
H       -1.741321    3.125604    3.112500
C        0.298495    2.644053    3.562727
H        0.311511    1.993175    2.685512
H        0.724968    3.607114    3.248826
C        2.187560    1.184736    3.981345
H        2.875415    0.890394    4.776478
H        2.752903    1.764586    3.236455
C        1.655894   -0.075178    3.328160
H        0.945739    0.155277    2.528630
H        2.494807   -0.602670    2.857650
C        0.190973   -2.008861    3.625212
H        0.289695   -2.933923    4.205822
H        0.593782   -2.210381    2.624708
C       -1.255686   -1.584236    3.489545
H       -1.320886   -0.717214    2.830437
H       -1.841817   -2.386687    3.020487
C       -3.070364   -0.399981    4.556557
H       -3.531143   -0.232271    5.531263
H       -3.778745   -0.964876    3.932974
C       -2.761213    0.935952    3.885557
H       -2.466281    0.812737    2.839522
H       -3.684912    1.530839    3.879587
C        1.009847    3.466195    6.705561
C        1.804963    2.989695    5.497853
H        2.740191    2.545660    5.826493
H        2.050483    3.900405    4.931360
N        1.531922    3.335750    7.952421
H        0.924401    3.748094    8.648912
C        1.990117    1.181021    9.012167
C        1.452574    0.351996    8.055311
C        0.559492   -0.722307    8.417525
C        1.047032   -0.148592   10.742557
C        0.407586   -0.941321    9.800069
H       -0.245647   -1.731327   10.151277
O       -0.055654   -1.314357    7.470652
N        1.818823    0.902100   10.353741
C        2.490958    1.756119   11.331488
H        3.546038    1.855868   11.071860
H        2.025258    2.744681   11.364067
H        2.428853    1.311971   12.319719
C        2.579305    2.469218    8.491766
H        3.113291    3.036219    9.254879
H        3.295614    2.239149    7.702133
O        1.593209    0.610204    6.787892
N       -1.690359    1.621121    4.602715
N        0.981242   -0.959042    4.291782
H        1.688094   -1.454075    4.851746
C       -2.157408   -2.463162    5.519110
H       -1.293508   -3.126948    5.427728
H       -2.995850   -2.975919    5.016645
C       -2.555817   -2.334822    6.978400
O       -3.124358   -1.339516    7.432216
C        0.876227   -0.442971   12.202512
H        0.186503   -1.280449   12.316367
H        1.821744   -0.725273   12.678670
H        0.462153    0.408573   12.751420
N       -1.855089   -1.214107    4.792139
H       -2.026612    1.829497    5.551289
In       -0.234632    0.213181    5.800742
O       -1.484247    1.120510    7.179721
H       -2.012446    0.420735    7.579651
C       -1.559598   -4.625816    7.476365
H       -1.729888   -4.966540    6.453478
H       -1.944121   -5.407120    8.137273
N       -2.381024   -3.436017    7.739604
H       -2.731998   -3.314939    8.678868
C       -0.077713   -4.406955    7.603772
C        0.668042   -4.263763    6.424729
C        1.986729   -3.612546    6.554694
C        1.776264   -3.859564    8.999539
C        2.507191   -3.538042    7.871534
H        3.516502   -3.158175    8.003911
C       -0.323923   -4.583520   10.025361
H       -1.209266   -3.946449   10.085233
H       -0.639167   -5.629510    9.980024
H        0.247950   -4.439102   10.936764
O        0.190986   -4.553490    5.268445
O        2.590243   -3.142448    5.545145
C        2.407519   -3.786335   10.357512
H        1.905717   -3.067384   11.013353
H        2.417385   -4.757956   10.864044
H        3.442977   -3.460499   10.245674
N        0.483912   -4.240202    8.862931
66
pbe-gd3bj_L2_IVac.log
C       -1.806807    1.905118    3.380734
H       -1.909823    2.504512    4.290158
H       -2.714196    2.054968    2.782067
C       -0.583089    2.390448    2.618258
H       -0.485151    1.896203    1.647094
H       -0.691448    3.463746    2.419051
C        1.899160    2.361286    2.790435
H        2.590600    2.675356    3.577328
H        1.841989    3.181369    2.065234
C        2.413627    1.111226    2.095427
H        1.751579    0.855425    1.264068
H        3.408118    1.294379    1.668863
C        2.375643   -1.319047    2.280638
H        2.777139   -2.105411    2.925443
H        3.004086   -1.278780    1.382627
C        0.946858   -1.668755    1.909934
H        0.524206   -0.930550    1.222448
H        0.929050   -2.635467    1.394812
C       -1.328025   -1.788087    2.858083
H       -1.800108   -2.283221    3.709144
H       -1.527579   -2.404248    1.974251
C       -1.909188   -0.402128    2.642146
H       -1.450353    0.047671    1.757883
H       -2.985455   -0.479668    2.440234
N       -1.669832    0.492980    3.791065
N        2.441328   -0.039285    3.015599
C       -2.544717    0.153701    4.922681
H       -3.528733   -0.188991    4.582145
H       -2.707068    1.053821    5.524195
O       -2.722576   -1.466052    6.645767
C       -1.954205   -0.887029    5.882008
O       -0.684736   -1.050919    5.848466
N        0.117690   -1.701364    3.122645
H        0.393723   -2.507298    3.678232
C        3.607070   -0.010084    3.893561
N        4.335692   -1.072631    5.976429
H        4.512609   -0.344148    3.370655
H        3.776585    1.015305    4.239550
C        5.560394   -0.271204    6.011782
C        5.263281    1.077706    6.613998
H        5.989956   -0.221478    5.011965
H        6.267036   -0.831996    6.631832
C        4.536048    1.068579    7.811415
N        5.633671    2.239218    5.946003
C        4.082032    2.374975    8.335183
O        4.234538   -0.031418    8.406299
C        5.213209    3.445344    6.401367
C        6.548586    2.141967    4.813075
C        4.449392    3.507821    7.550442
O        3.406661    2.463802    9.391849
H        4.039856   -1.304909    6.928963
C        5.578436    4.694655    5.656257
H        7.381662    1.481580    5.061380
H        6.045188    1.768554    3.915767
H        6.959358    3.120975    4.584745
H        4.110701    4.484186    7.885652
H        5.059804    5.540252    6.110505
H        6.653000    4.907181    5.698217
H        5.286263    4.647697    4.601987
N        0.602355    2.108135    3.422723
H        0.564379    2.640104    4.290855
C        3.345033   -0.853157    5.128298
O        2.195136   -1.303223    5.329457
In        0.572567    0.047213    4.529174
O        1.225137    1.404929    5.887595
H        1.524777    1.066746    6.733371
66
pbe-gd3bj_L2_IVhc.log
C       -1.885482    2.445926    3.961026
H       -2.300864    2.615917    4.960389
H       -2.542040    2.957378    3.242625
C       -0.485735    3.030967    3.918029
H       -0.035518    2.918523    2.925818
H       -0.537549    4.108075    4.123579
C        1.770093    2.691568    4.865875
H        2.146110    2.649457    5.886241
H        1.907126    3.715930    4.496368
C        2.570426    1.746335    3.979069
H        2.237525    1.870147    2.944700
H        3.629787    2.017753    4.020575
C        2.530308   -0.525263    3.130596
H        2.624936   -1.559025    3.477626
H        3.455743   -0.268599    2.596131
C        1.343662   -0.450902    2.188859
H        1.214492    0.551746    1.769904
H        1.525626   -1.126237    1.342219
C       -1.106986   -0.716585    2.147999
H       -1.800265   -1.474346    2.524300
H       -0.942918   -0.932509    1.084878
C       -1.702654    0.672704    2.305322
H       -1.024924    1.407846    1.862628
H       -2.653579    0.745794    1.758821
N       -1.874007    0.996683    3.723393
N        2.373139    0.325018    4.329436
C       -3.061606    0.374432    4.299514
H       -3.237486   -0.594033    3.819386
H       -3.962348    0.980360    4.135853
O       -1.704416   -0.017850    6.227538
C       -2.899819    0.087263    5.794688
O       -3.916685   -0.063143    6.474985
N        0.132465   -0.822844    2.915226
H        0.239381   -1.768241    3.282968
O        4.344968    1.692851    6.281481
C        3.755053    0.635318    6.500253
N        3.756541    0.114757    7.759580
H        4.232978    0.742742    8.395567
C        2.736153   -0.710085    8.408613
H        2.285907   -1.365515    7.661290
H        3.231582   -1.339937    9.147182
C        1.669151    0.179039    8.994671
C        0.931074    0.886028    8.061502
C        0.072064    1.981129    8.487076
C        0.671329    1.345173   10.801278
C       -0.036850    2.118270    9.900297
H       -0.691460    2.890455   10.292746
O        1.131558    0.634987    6.805069
O       -0.490106    2.741210    7.650516
C        0.497062    1.555323   12.275743
H       -0.220084    2.361355   12.435671
H        0.109347    0.661349   12.775967
H        1.433548    1.838598   12.767247
C        2.316178   -0.426529   11.273228
H        2.133648   -1.485601   11.079311
H        3.383751   -0.214961   11.169967
H        2.024599   -0.215598   12.297001
N        1.536247    0.395664   10.351960
C        3.285721   -0.243163    5.353890
H        2.804273   -1.153751    5.713807
H        4.229483   -0.529558    4.862731
N        0.342282    2.344211    4.904259
H       -0.000879    2.560782    5.858767
In        0.093666    0.095429    5.074811
O        0.427473   -1.924622    5.319313
H        0.271424   -2.245800    6.208758
86
pbe-gd3bj_L2.log
O        2.657073    3.377056    6.055100
O        3.290130   -0.285263    5.038350
N        0.208979    2.118563    5.178772
N        1.773825   -1.064185    2.701084
C       -0.937663   -0.030259    5.648710
H       -0.593045   -0.003069    6.689887
H       -1.931160   -0.495701    5.666668
C       -1.061301    1.395643    5.111952
H       -1.375629    1.354808    4.065463
H       -1.859525    1.938160    5.651184
C        0.352105    3.086645    4.091251
H        1.136722    3.791983    4.370250
H       -0.585112    3.654449    3.944758
C        0.752365    2.416990    2.783758
H       -0.006962    1.662152    2.512306
H        0.728827    3.172584    1.986830
C        2.519843    1.089657    1.727950
H        3.593833    0.893618    1.840032
H        2.416061    1.694211    0.817008
C        1.783422   -0.237795    1.510625
H        0.739151   -0.034490    1.251299
H        2.227122   -0.759456    0.640730
C        0.627694   -1.949189    2.827855
H        0.933663   -2.840791    3.382840
H        0.272257   -2.295825    1.844325
C       -0.506437   -1.277307    3.588381
H       -0.888999   -0.434978    2.984138
H       -1.338124   -1.985108    3.703477
C        1.817992    3.021243    6.873163
C        3.243532   -1.435270    4.596581
C        3.038301   -1.643385    3.095317
H        3.137360   -2.693328    2.784155
H        3.857502   -1.099156    2.615789
C        0.379787    2.692558    6.497575
H       -0.211559    3.620395    6.635977
H       -0.016179    1.976350    7.219233
N        2.128073    2.975781    8.194096
H        3.110797    3.119129    8.376275
N        3.342784   -2.496078    5.418256
H        3.492994   -2.272202    6.408289
C        3.354895   -3.907222    5.062840
H        4.346469   -4.215042    4.716493
H        2.652664   -4.103917    4.250340
C        3.015687   -4.752563    6.255727
C        4.010754   -5.310090    7.005702
C        3.741492   -6.143062    8.157127
C        1.373725   -5.766639    7.659982
C        2.363799   -6.342736    8.428969
H        2.076905   -6.975008    9.262057
C        1.330000    0.830661    9.128116
C        2.460051    0.132164    8.800152
C        2.441881   -1.286765    8.552133
C        0.064194   -1.198257    9.098235
C        1.180823   -1.906726    8.706147
H        1.095633   -2.972263    8.528938
O        5.312248   -5.118819    6.721909
H        5.774706   -5.636257    7.409988
O        3.524066   -1.840562    8.208207
O        4.718877   -6.614446    8.791103
N        1.694397   -4.961483    6.608345
N        0.143879    0.145251    9.320860
C        0.654709   -4.330334    5.795210
H       -0.297227   -4.374602    6.314968
H        0.889276   -3.276057    5.630390
H        0.548793   -4.850438    4.838371
C       -1.019902    0.886725    9.812976
H       -0.729770    1.518881   10.652392
H       -1.462934    1.498047    9.021294
H       -1.772168    0.191163   10.169018
C        1.366076    2.340432    9.249567
H        0.361805    2.762135    9.273075
H        1.834051    2.624635   10.197307
O        3.657821    0.726752    8.663075
H        4.245979   -0.005292    8.390018
N       -0.027703   -0.876897    4.898720
H        0.845388   -0.368913    4.767275
N        2.093636    1.870730    2.872269
H        2.167514    1.291675    3.705761
C       -1.249531   -1.894734    9.271659
H       -1.141762   -2.935390    8.967914
H       -1.583020   -1.889184   10.314592
H       -2.035292   -1.444073    8.657844
C       -0.067144   -6.045322    7.961322
H       -0.585499   -6.472646    7.097537
H       -0.126342   -6.761390    8.781238
H       -0.612576   -5.147146    8.267536
87
pbe-gd3bj_L2_TS(III).log
O       -0.290581    2.067549    7.742858
N        0.952631    2.650544    5.280170
C       -1.469905    3.012760    4.985494
H       -1.551019    3.541613    5.937631
H       -2.222387    3.423450    4.303970
C       -0.080773    3.211225    4.397167
H       -0.007773    2.711022    3.426642
H        0.090360    4.280516    4.219427
C        2.206718    2.340863    4.564363
H        2.997657    2.279112    5.314188
H        2.463141    3.144507    3.863118
C        2.123992    1.016493    3.823416
H        1.392961    1.049912    3.010696
H        3.095610    0.800622    3.365237
C        1.411504   -1.336735    4.104465
H        1.621211   -2.148102    4.807684
H        2.038319   -1.513266    3.223973
C       -0.052662   -1.351295    3.705257
H       -0.248950   -0.564143    2.972442
H       -0.299369   -2.308586    3.230196
C       -2.263907   -0.657146    4.472194
H       -2.941731   -0.814609    5.316002
H       -2.643663   -1.245740    3.628250
C       -2.264297    0.820306    4.122045
H       -1.646333    1.030794    3.245799
H       -3.284860    1.130970    3.873611
C        0.896953    2.628513    7.734015
C        1.202575    3.468049    6.491270
H        2.229836    3.846889    6.492341
H        0.516748    4.321338    6.511723
N        1.320576    3.154909    8.930743
H        0.942290    2.649069    9.719485
C        3.800164    2.861937    8.711862
C        4.517174    3.205937    7.551606
C        5.450365    2.190309    7.004185
C        4.807433    0.698471    8.869594
C        5.514052    0.956747    7.711843
H        6.155425    0.173627    7.315886
O        6.105058    2.405509    5.950242
N        3.981043    1.648154    9.372996
C        3.324877    1.406427   10.655612
H        3.000433    2.348629   11.088847
H        2.457732    0.744816   10.552531
H        4.025766    0.949002   11.354354
C        2.652534    3.743498    9.113275
H        2.692882    4.089747   10.150877
H        2.741503    4.635755    8.489664
O        4.341321    4.313982    6.932768
N       -1.744053    1.586763    5.263233
N        1.745933   -0.063146    4.755241
H        2.526064   -0.200615    5.393923
C       -0.980708   -2.331226    5.714660
H       -0.716174   -3.239058    5.153574
H       -2.008294   -2.485705    6.065275
C       -0.174596   -2.161169    6.978193
O       -0.015810   -1.010315    7.462022
C        4.948122   -0.607628    9.591460
H        5.522178   -1.298096    8.971199
H        5.478145   -0.499010   10.545312
H        3.979186   -1.070658    9.806555
N       -0.921789   -1.122342    4.879192
H       -2.435762    1.551040    6.008703
In        0.125985    0.670569    6.173570
O        1.879524    1.255875    7.275414
H        2.175077    0.822286    8.080053
C        0.476936   -4.556323    7.020244
H       -0.475776   -4.912592    6.622749
H        0.745702   -5.212806    7.851701
N        0.303697   -3.215909    7.604597
H        0.758195   -3.014912    8.485915
C        1.447481   -4.585172    5.878646
C        0.941604   -4.882295    4.599426
C        1.908944   -4.878717    3.471430
C        3.666742   -4.213333    5.084317
C        3.243957   -4.515801    3.804481
H        3.969058   -4.454450    2.997870
C        3.231162   -3.952612    7.464260
H        3.084399   -2.889744    7.683902
H        2.690258   -4.555258    8.192076
H        4.286623   -4.187891    7.577253
O       -0.300381   -5.102864    4.384770
O        1.543917   -5.148929    2.300817
C        5.084528   -3.802124    5.346098
H        5.144257   -2.836360    5.859513
H        5.625723   -4.536666    5.953381
H        5.608932   -3.710892    4.393879
N        2.788604   -4.278236    6.113011
87
pbe-gd3bj_L2_TS(II).log
N        0.046356    1.574574    4.881530
C       -2.124328    1.533208    3.755825
H       -2.623098    1.989637    4.614976
H       -2.667672    1.850055    2.855885
C       -0.681557    2.027798    3.694193
H       -0.170530    1.652314    2.801187
H       -0.682384    3.122359    3.624990
C        1.504765    1.760558    4.870245
H        1.817758    1.930741    5.899269
H        1.773719    2.650857    4.288275
C        2.252165    0.566021    4.291764
H        1.966344    0.452637    3.241880
H        3.327568    0.774243    4.315820
C        2.133305   -1.828070    4.007368
H        2.202836   -2.756196    4.584503
H        3.078350   -1.720182    3.456414
C        0.975927   -1.953546    3.045602
H        0.908124   -1.093998    2.373665
H        1.126062   -2.837927    2.414368
C       -1.466042   -2.056628    2.953528
H       -2.248248   -2.603839    3.481854
H       -1.265504   -2.577291    2.009854
C       -1.914845   -0.636393    2.671978
H       -1.130200   -0.097907    2.132932
H       -2.802071   -0.642538    2.024526
N       -2.187332    0.071315    3.927393
C       -3.431988   -0.394914    4.569331
H       -3.985946   -1.047912    3.882996
H       -4.076986    0.455959    4.811574
C       -3.121408   -1.202079    5.827341
O       -2.089681   -1.977313    5.830043
N       -0.267503   -2.051887    3.809031
H       -0.260865   -2.925665    4.329478
In       -0.531810   -0.457110    5.539261
O       -2.204908    0.178257    6.725351
H       -2.435215    1.108383    6.820008
C       -5.307716   -0.684819    6.874294
H       -4.932527    0.322520    7.082716
H       -5.764224   -1.063622    7.794276
N       -4.183375   -1.582402    6.585562
H       -3.883491   -2.149030    7.367215
C       -6.325629   -0.538645    5.782656
C       -6.441128    0.703142    5.131453
C       -7.479778    0.819172    4.079316
C       -8.101553   -1.534582    4.535422
C       -8.260133   -0.347246    3.845535
H       -9.026306   -0.298523    3.076362
C       -7.011255   -2.834276    6.294085
H       -7.455191   -2.691523    7.285165
H       -7.512018   -3.665998    5.806906
H       -5.956824   -3.087284    6.401483
O       -5.670008    1.694734    5.387553
O       -7.643927    1.889552    3.436465
C       -8.985908   -2.709997    4.240236
H       -8.420921   -3.575974    3.877085
H       -9.559302   -3.029794    5.117039
H       -9.697024   -2.429659    3.461550
N       -7.146905   -1.625035    5.489322
N        1.953715   -0.718615    4.963570
O        3.820966    1.024662    6.730368
C        3.233361    0.010599    7.099682
N        3.178317   -0.294431    8.428503
H        3.625463    0.435848    8.970211
C        2.095953   -0.964977    9.152349
H        1.684251   -1.761624    8.532336
H        2.523087   -1.424660   10.042590
C        1.024412    0.052377    9.452270
C        0.377767    0.558576    8.337015
C       -0.351478    1.813315    8.443486
C        0.060665    1.677781   10.879683
C       -0.516577    2.277316    9.779654
H       -1.105372    3.175903    9.934205
O        0.619434   -0.032543    7.193128
O       -0.771669    2.452502    7.436043
C       -0.167210    2.230391   12.253931
H       -0.805299    3.111706   12.179473
H       -0.670248    1.509604   12.907463
H        0.766970    2.532232   12.738325
C        1.517234   -0.058212   11.844357
H        1.301467   -1.127972   11.847041
H        2.598332    0.098586   11.800406
H        1.147600    0.360775   12.774692
N        0.853330    0.584055   10.711801
C        2.827875   -1.062775    6.109686
H        2.365836   -1.904828    6.624653
H        3.796994   -1.413621    5.716965
H       -0.311068    2.052538    5.730062
87
pbe-gd3bj_L2_TS(I).log
O        0.457900    4.211498    6.792327
N        1.118046    1.751806    4.630063
C       -1.162385    2.725887    4.503889
H       -0.992467    3.363895    5.373734
H       -1.858350    3.227602    3.821810
C        0.163318    2.503431    3.794277
H        0.002691    1.941789    2.869466
H        0.590651    3.474150    3.509457
C        2.119121    1.052423    3.795748
H        2.926763    0.732999    4.459438
H        2.548082    1.731270    3.046673
C        1.544046   -0.175200    3.117628
H        0.759227    0.095210    2.404714
H        2.336152   -0.669078    2.542514
C        0.148983   -2.153097    3.482709
H        0.272609   -3.072065    4.069107
H        0.508059   -2.362920    2.467330
C       -1.303315   -1.733550    3.410982
H       -1.410908   -0.869998    2.750705
H       -1.899082   -2.541653    2.962679
C       -3.063189   -0.551805    4.549296
H       -3.571238   -0.499364    5.513498
H       -3.745107   -1.035042    3.833913
C       -2.721783    0.847488    4.068451
H       -2.304147    0.853762    3.057977
H       -3.639507    1.446390    4.032744
C        1.089529    3.109789    6.865062
C        1.835793    2.601989    5.604983
H        2.695228    2.018485    5.924975
H        2.202646    3.504255    5.096711
N        1.971947    3.045126    8.000577
H        1.589953    3.612349    8.745777
C        1.994799    0.778706    9.011838
C        1.410177   -0.065928    8.081888
C        0.146175   -0.660736    8.436804
C        0.535377    0.009125   10.737057
C       -0.220616   -0.662912    9.788919
H       -1.137257   -1.151065   10.100115
O       -0.620221   -1.027118    7.464703
N        1.599846    0.750247   10.334251
C        2.352438    1.561409   11.291462
H        3.421624    1.412109   11.139809
H        2.108876    2.620734   11.173138
H        2.109914    1.259986   12.305611
C        2.797504    1.929756    8.459749
H        3.507040    2.336535    9.182542
H        3.389443    1.546681    7.627228
O        1.767933   -0.101984    6.830498
N       -1.740879    1.450205    4.974766
N        0.972973   -1.103770    4.106238
H        1.736476   -1.595749    4.596374
C       -2.150855   -2.641856    5.441917
H       -1.255281   -3.265246    5.407152
H       -2.925336   -3.185673    4.871303
C       -2.695361   -2.569016    6.860195
O       -3.519455   -1.728577    7.221619
C        0.160574   -0.049450   12.185913
H       -0.731005   -0.668314   12.294671
H        0.952158   -0.499438   12.795390
H       -0.062561    0.939579   12.598174
N       -1.852739   -1.377055    4.737927
H       -2.198346    1.646139    5.861574
In       -0.069511    0.076558    5.735496
O       -0.088590    1.895424    7.029879
H       -0.417273    1.978896    7.928003
C       -1.364701   -4.653960    7.494898
H       -1.493885   -5.114903    6.513101
H       -1.610984   -5.418419    8.237324
N       -2.357459   -3.589431    7.678620
H       -2.839713   -3.552369    8.564875
C        0.073248   -4.223873    7.558083
C        0.800149   -4.183110    6.357537
C        2.097222   -3.481288    6.391564
C        1.895650   -3.389486    8.847169
C        2.610206   -3.197367    7.680877
H        3.596081   -2.747311    7.751582
C       -0.153771   -4.086635    9.984895
H       -1.127621   -3.604204    9.901340
H       -0.293207   -5.157837   10.159925
H        0.351921   -3.656779   10.844017
O        0.331510   -4.634525    5.250131
O        2.693232   -3.156334    5.321478
C        2.512183   -3.067011   10.174535
H        1.970186   -2.271279   10.696979
H        2.555019   -3.937750   10.837931
H        3.534027   -2.720381   10.012595
N        0.627278   -3.859535    8.776482
3
pbe_H2O.log
O       -0.210167    1.497763    0.000000
H        0.748980    1.534215    0.000000
H       -0.495980    2.414068    0.000000
24
pbe_HOPO.log
C       -2.172321   -2.336715   -0.117852
C       -0.809929   -2.241695   -0.195551
C       -0.111380   -0.976890   -0.135827
C       -0.952527    0.156200    0.005519
C       -2.325010    0.040206    0.090914
H       -0.506159    1.144148    0.044879
N       -2.920295   -1.184304    0.048809
C       -4.378737   -1.302386    0.107854
H       -4.634157   -2.233243    0.613049
H       -4.791646   -0.479060    0.685567
H       -4.807987   -1.283594   -0.898873
C       -3.181286    1.262622    0.225544
H       -2.551731    2.150416    0.155325
H       -3.939235    1.318664   -0.561897
H       -3.697911    1.294682    1.191074
C       -2.855217   -3.673600   -0.202850
H       -2.135206   -4.373527   -0.642466
H       -3.701451   -3.615144   -0.895809
O       -0.018620   -3.324950   -0.342027
H        0.880695   -2.942986   -0.372577
O        1.144810   -0.986777   -0.217854
N       -3.361172   -4.101006    1.103392
H       -3.864991   -4.975448    1.005219
H       -2.586885   -4.279656    1.733398
7
pbe_InOH3.log
In        0.745292   -0.634756    0.063508
O        0.064718    1.113882   -0.461965
H       -0.879181    1.188339   -0.620932
O        2.649879   -0.881091    0.392113
H        3.217669   -0.115569    0.276486
O       -0.483173   -2.134295    0.261652
H       -0.108862   -2.979497    0.521108
87
pbe_L1_III.log
O       -1.617234    2.755594    5.641934
N       -0.051715    2.322753    3.464367
C       -2.329733    1.793142    2.622504
H       -2.722239    2.722960    3.041501
H       -2.896908    1.593584    1.705283
C       -0.860273    1.963041    2.280952
H       -0.457993    1.040825    1.855050
H       -0.761814    2.732711    1.503432
C        1.390919    2.113559    3.202392
H        1.942751    2.637629    3.987904
H        1.679518    2.559794    2.242012
C        1.774033    0.644489    3.233143
H        1.333822    0.091993    2.398282
H        2.862829    0.562212    3.126341
C        1.417324   -1.402993    4.585348
H        1.511998   -1.657361    5.645228
H        2.311756   -1.775906    4.072179
C        0.174784   -2.061507    4.008577
H        0.098620   -1.862443    2.934892
H        0.233750   -3.148855    4.129228
C       -2.273793   -1.749807    3.921302
H       -3.094039   -1.850353    4.635704
H       -2.231021   -2.691439    3.361823
C       -2.536884   -0.611644    2.946247
H       -1.758910   -0.598078    2.178373
H       -3.492031   -0.777092    2.432922
C       -1.172845    3.796542    5.103157
C       -0.298252    3.712567    3.876351
H        0.637969    4.229465    4.149246
H       -0.752838    4.285797    3.059089
N       -1.450885    4.983941    5.616094
H       -2.009958    4.955108    6.459473
C        0.087499    6.842735    6.179684
C        1.402859    6.359964    6.081951
C        2.406443    6.929813    7.014515
C        0.590698    8.318860    7.981502
C        1.908171    7.899768    7.929809
H        2.610879    8.337747    8.633550
O        3.609001    6.564324    6.986047
N       -0.312159    7.791136    7.121019
C       -1.701039    8.238352    7.127871
H       -1.928090    8.827818    6.234116
H       -2.382497    7.386246    7.178551
H       -1.887218    8.856837    8.000516
C       -0.911028    6.288770    5.208157
H       -1.757345    6.954394    5.031852
H       -0.401090    6.153930    4.253558
O        1.740056    5.468741    5.227106
N       -2.546982    0.713038    3.613400
N        1.312195    0.058600    4.491095
H        1.824550    0.469705    5.269139
C       -3.817967    0.917730    4.336274
H       -4.682400    0.538291    3.762973
H       -3.972861    1.994021    4.474272
C       -3.753813    0.349842    5.736245
O       -2.646231    0.203386    6.300816
C        0.167468    9.355522    8.982273
H        1.039700    9.661864    9.561898
H       -0.246092   10.251123    8.506089
H       -0.579961    8.974870    9.687525
N       -1.025494   -1.521397    4.669841
H       -1.113793   -1.963466    5.581143
In       -0.808557    0.758361    5.195117
O        0.267168    0.752566    6.899632
H       -0.194195    1.082761    7.672708
C       -6.241236    0.070147    5.813758
H       -6.330845    0.902655    5.113633
H       -6.907232    0.290089    6.652205
N       -4.879169    0.061576    6.370973
H       -4.755142   -0.251992    7.324792
C       -6.630239   -1.160633    5.049665
C       -6.723131   -1.052963    3.649144
C       -7.141589   -2.267044    2.902068
C       -7.274939   -3.459358    5.070651
C       -7.392173   -3.422820    3.693786
H       -7.687336   -4.333783    3.180056
C       -6.718759   -2.386632    7.186197
H       -5.664637   -2.554505    7.433287
H       -7.057377   -1.460572    7.649108
H       -7.306578   -3.192237    7.618356
O       -6.453267    0.029265    3.019284
O       -7.253732   -2.256881    1.650183
C       -7.538331   -4.731701    5.822231
H       -6.676537   -5.048194    6.419670
H       -8.398379   -4.646761    6.496364
H       -7.758840   -5.525736    5.107047
N       -6.916980   -2.338847    5.741703
87
pbe_L1_II.log
O       -0.459454    4.391630    6.398192
N        0.561611    2.079383    4.505413
C       -1.925743    2.314375    4.424060
H       -1.896200    2.865990    5.365774
H       -2.734886    2.718568    3.798306
C       -0.600734    2.525808    3.713692
H       -0.589454    1.997041    2.755413
H       -0.518690    3.594594    3.472258
C        1.585467    1.482238    3.618317
H        2.541937    1.505438    4.145642
H        1.707292    2.076572    2.700851
C        1.303276    0.038263    3.258292
H        0.382971   -0.060195    2.675326
H        2.120748   -0.329696    2.622830
C        1.048203   -2.196046    4.262033
H        1.208507   -2.693129    5.224375
H        1.799356   -2.572501    3.555062
C       -0.350703   -2.489604    3.748566
H       -0.467881   -2.093133    2.735266
H       -0.509003   -3.572721    3.683613
C       -2.553674   -1.408826    3.929913
H       -3.422425   -1.622012    4.557504
H       -2.709177   -1.976110    3.003986
C       -2.494624    0.074349    3.583743
H       -1.702285    0.242775    2.850096
H       -3.439978    0.383314    3.115351
C        0.587364    3.751677    6.482997
C        1.243899    3.174774    5.236963
H        2.229694    2.805551    5.498723
H        1.370739    4.035005    4.559367
N        1.269360    3.715036    7.657276
H        0.751365    4.165461    8.399831
C        2.153706    1.668915    8.743930
C        1.694223    0.669475    7.906500
C        1.033982   -0.487094    8.463894
C        1.717656    0.324956   10.660685
C        1.132838   -0.647289    9.854790
H        0.710033   -1.526465   10.330442
O        0.377414   -1.240952    7.650526
N        2.183115    1.477473   10.111450
C        2.752635    2.536676   10.946103
H        3.784540    2.735659   10.648668
H        2.162534    3.451124   10.854023
H        2.749400    2.234218   11.987926
C        2.467341    2.990295    8.083693
H        3.035959    3.660562    8.729937
H        3.092679    2.793691    7.212020
O        1.686432    0.793157    6.619992
N       -2.215224    0.901397    4.770989
N        1.190717   -0.757875    4.482644
H        2.002074   -0.571129    5.070424
C       -3.387615    0.901086    5.668067
H       -4.316229    1.055258    5.098511
H       -3.267829    1.740601    6.361038
C       -3.447517   -0.312158    6.568748
O       -2.409632   -0.903842    6.905922
C        1.815482    0.104076   12.141565
H        1.399785   -0.875718   12.380526
H        2.852651    0.118362   12.493221
H        1.253569    0.850710   12.712557
N       -1.332820   -1.842891    4.619270
H       -1.583466   -2.464923    5.379318
In       -0.350143    0.102470    5.999196
O       -1.030102    1.500907    7.336843
H       -1.421182    1.053158    8.089327
C       -5.959216   -0.191666    6.644723
H       -5.928195    0.895598    6.548877
H       -6.631597   -0.413133    7.479151
N       -4.637385   -0.685602    7.049729
H       -4.596922   -1.455331    7.703412
C       -6.463320   -0.704165    5.326586
C       -6.593166    0.220689    4.271886
C       -7.091255   -0.300150    2.973180
C       -7.232997   -2.544672    4.013102
C       -7.372202   -1.694644    2.931580
H       -7.718270   -2.114663    1.990797
C       -6.634579   -2.944517    6.339854
H       -5.600981   -3.299929    6.411086
H       -6.906655   -2.435433    7.263766
H       -7.291879   -3.805093    6.243189
O       -6.284642    1.456909    4.392611
O       -7.238224    0.458295    1.980494
C       -7.548511   -4.006069    3.879801
H       -6.703376   -4.641820    4.164937
H       -8.409546   -4.304283    4.489321
H       -7.793629   -4.221835    2.838556
N       -6.807817   -2.050682    5.199998
87
pbe_L1_I.log
O       -1.464821    3.741024    6.893310
N        0.585055    2.742724    4.896315
C       -1.697595    2.565374    3.826963
H       -2.170650    2.659232    4.804368
H       -2.328677    3.115211    3.105450
C       -0.340175    3.253005    3.864632
H        0.151627    3.202008    2.887893
H       -0.538133    4.318713    4.036210
C        1.932358    2.483033    4.355276
H        2.600717    2.336282    5.206155
H        2.303890    3.348572    3.783201
C        2.025821    1.256902    3.476383
H        1.398386    1.357510    2.593504
H        3.060617    1.170957    3.118246
C        1.856888   -1.191802    3.346502
H        1.535266   -2.053394    3.944164
H        2.934736   -1.282412    3.152338
C        1.141429   -1.205400    1.999048
H        1.404332   -0.319043    1.406891
H        1.588476   -2.051995    1.453625
C       -1.140078   -0.384693    1.434051
H       -2.141652   -0.817673    1.322803
H       -0.788470   -0.228667    0.405188
C       -1.244987    1.020245    2.046813
H       -0.281206    1.516167    1.944686
H       -1.947929    1.598801    1.418228
C       -0.262048    3.599615    7.129455
C        0.759731    3.689497    6.015868
H        1.756699    3.553439    6.422401
H        0.703313    4.726327    5.646631
N        0.174018    3.492749    8.406555
H       -0.589586    3.501819    9.071208
C        1.368073    1.515612    9.205385
C        1.225357    0.691949    8.104228
C        0.784276   -0.670429    8.286006
C        1.009808   -0.314555   10.690618
C        0.742884   -1.144398    9.610741
H        0.469785   -2.176714    9.804199
O        0.447780   -1.315908    7.239655
N        1.290621    0.999610   10.488075
C        1.536631    1.899797   11.615353
H        2.493312    2.409488   11.486530
H        0.735001    2.638008   11.701235
H        1.579249    1.333821   12.540009
C        1.446398    2.996526    8.933214
H        1.688363    3.584053    9.818668
H        2.235806    3.187292    8.205763
O        1.342996    1.118649    6.883085
N       -1.671589    1.134288    3.463376
N        1.644955    0.021731    4.186584
H        2.307309   -0.065386    4.959365
C       -3.047419    0.595865    3.514501
H       -3.027485   -0.379555    3.040247
H       -3.702282    1.236413    2.898781
C       -3.756955    0.507887    4.862980
O       -4.207469    1.521594    5.397148
C        0.971374   -0.868675   12.084336
H        0.717813   -1.928470   12.035535
H        1.939797   -0.783068   12.589053
H        0.219240   -0.374265   12.707672
N       -0.300306   -1.365425    2.079177
H       -0.599095   -1.533212    3.041133
In       -0.134200    0.145043    5.587516
O       -1.658163    0.759831    6.714571
H       -1.850127    1.699721    6.705561
C       -3.722686   -2.035347    4.857625
H       -3.310495   -1.919673    3.856971
H       -4.664124   -2.577908    4.734633
N       -4.022242   -0.714011    5.377003
H       -4.527358   -0.667970    6.251237
C       -2.726873   -2.887651    5.608160
C       -1.378726   -2.668647    5.385968
C       -0.417987   -3.728924    5.698923
C       -2.303932   -4.927022    6.764609
C       -0.969544   -4.818043    6.444638
H       -0.297185   -5.611484    6.757783
C       -4.603683   -4.090370    6.654997
H       -4.733610   -4.673660    7.563343
H       -5.027494   -3.103946    6.840759
H       -5.156446   -4.575592    5.843915
O       -0.987522   -1.580923    4.753732
O        0.769799   -3.692021    5.305015
C       -2.807543   -6.094082    7.561266
H       -3.192853   -5.787924    8.540614
H       -3.605187   -6.635884    7.042857
H       -1.984286   -6.788896    7.733459
N       -3.181334   -3.975431    6.341723
66
pbe_L1_IVac.log
O       -0.033404   -0.550199    6.133359
N       -0.278748    1.718348    4.792402
C       -2.053326    2.002366    3.078744
H       -2.861389    1.792657    3.785435
H       -2.456643    2.720084    2.351968
C       -0.882270    2.636323    3.808804
H       -0.100594    2.917587    3.098130
H       -1.216207    3.562474    4.295101
C        1.094143    2.149821    5.150227
H        1.335205    1.736317    6.133477
H        1.135582    3.242460    5.239569
C        2.125988    1.661820    4.150641
H        1.973030    2.121212    3.170366
H        3.124577    1.962830    4.489210
C        2.773681   -0.340673    2.863101
H        2.901498   -1.412355    3.039317
H        3.768556    0.113714    2.783132
C        1.998183   -0.126070    1.573253
H        1.905181    0.940637    1.345472
H        2.543890   -0.584147    0.739042
C       -0.286097   -0.276663    0.658663
H       -0.965062   -1.109891    0.458707
H        0.230426   -0.059847   -0.284092
C       -1.062969    0.956163    1.102377
H       -0.382953    1.808599    1.188090
H       -1.813716    1.221780    0.345798
C       -0.666719    0.338285    6.764780
C       -1.080389    1.597546    6.015658
H       -0.973699    2.492309    6.642067
H       -2.140431    1.498739    5.761731
C       -1.646528    0.731999   10.298559
C       -1.185205   -0.524922   10.703542
C       -1.098121   -0.797427   12.151569
C       -2.005290    1.468572   12.545176
C       -1.527270    0.259894   13.004160
H       -1.475547    0.099104   14.077187
O       -0.672855   -1.897639   12.583917
N       -2.076196    1.695275   11.208506
C       -2.581937    2.968628   10.701515
H       -1.763902    3.615140   10.367124
H       -3.272157    2.802007    9.873525
H       -3.131537    3.485281   11.482632
C       -1.733197    1.130243    8.838230
H       -2.782431    1.150236    8.501107
H       -1.340285    2.145013    8.705333
O       -0.818491   -1.454597    9.867721
N       -1.695522    0.734978    2.412960
N        2.027113    0.203435    4.008681
H        2.378245   -0.227895    4.859860
C       -2.892013   -0.109527    2.304676
H       -2.720834   -0.902601    1.570092
H       -3.761239    0.465429    1.962124
O       -4.354977   -1.212562    3.825235
C       -3.214746   -0.797822    3.633038
O       -2.235885   -0.911270    4.451279
C       -2.441730    2.530890   13.511072
H       -2.247393    2.184002   14.527141
H       -1.898887    3.471264   13.368408
H       -3.513471    2.747596   13.436226
N        0.651776   -0.691202    1.704585
H        0.719790   -1.706755    1.739820
In       -0.189781   -0.494782    3.917920
O        0.320770   -2.453967    3.765602
H       -0.006104   -3.014868    4.471203
N       -0.971326    0.197863    8.029610
H       -0.772463   -0.705395    8.600635
66
pbe_L1_IVhc.log
O       -1.179442    4.281358    6.779788
N        0.722275    2.832880    4.725845
C       -1.659794    2.730918    3.983054
H       -1.971595    2.952520    5.005885
H       -2.366347    3.201279    3.282374
C       -0.281728    3.336046    3.773948
H        0.073795    3.142617    2.756486
H       -0.383435    4.427866    3.855699
C        2.024529    2.637366    4.060167
H        2.795590    2.606583    4.833759
H        2.265283    3.483295    3.397431
C        2.120239    1.343649    3.278531
H        1.413163    1.323808    2.444554
H        3.125686    1.279042    2.838448
C        2.110101   -1.096506    3.531553
H        2.116418   -1.850702    4.325524
H        3.086911   -1.122459    3.029728
C        0.997410   -1.395963    2.539574
H        1.063759   -0.715545    1.684496
H        1.111971   -2.412422    2.142533
C       -1.361792   -0.695912    2.339565
H       -2.299633   -1.183164    2.616889
H       -1.185747   -0.951608    1.286463
C       -1.498951    0.818594    2.449413
H       -0.590382    1.291625    2.069681
H       -2.328174    1.159785    1.811526
C       -0.067465    3.797441    6.986340
C        0.966833    3.734248    5.871833
H        1.923451    3.448671    6.296830
H        1.055587    4.772616    5.509442
N        0.315665    3.488617    8.252280
H       -0.444716    3.603322    8.908926
C        1.331642    1.342845    8.976138
C        1.269936    0.590735    7.817798
C        0.790017   -0.770817    7.867508
C        0.820700   -0.569984   10.300095
C        0.640676   -1.328693    9.147472
H        0.339871   -2.366150    9.254345
O        0.509639   -1.338541    6.747438
N        1.124372    0.751215   10.207973
C        1.269934    1.577916   11.406694
H        2.278072    1.995552   11.456822
H        0.538238    2.388829   11.399686
H        1.102978    0.979391   12.296000
C        1.507608    2.830548    8.788570
H        1.771143    3.344052    9.714528
H        2.338023    2.988333    8.099129
O        1.496980    1.095879    6.651569
N       -1.714196    1.257597    3.838727
N        1.865267    0.201278    4.159480
H        2.437332    0.302408    4.997090
C       -3.033269    0.787815    4.308029
H       -3.779235    0.877793    3.507929
H       -3.344548    1.431893    5.134272
O       -4.164350   -1.208203    4.903134
C       -3.063000   -0.640381    4.867553
O       -1.967407   -1.116256    5.295768
C        0.666498   -1.214617   11.646515
H        0.438288   -2.272192   11.507059
H        1.583124   -1.149674   12.242610
H       -0.148769   -0.774013   12.230024
N       -0.288516   -1.197926    3.198424
H       -0.592057   -2.048891    3.655960
In       -0.157053    0.304983    5.344186
O       -1.343059    1.184862    6.777967
H       -1.979743    0.528887    7.067769
86
pbe_L1.log
O        2.004166    0.394409    6.737086
N        0.533730    1.948199    4.999739
C       -1.921889    1.564883    4.523280
H       -2.253103    1.744995    5.551313
H       -2.715926    1.994839    3.883509
C       -0.646815    2.358703    4.249062
H       -0.394936    2.286413    3.186718
H       -0.888069    3.425199    4.428084
C        1.743586    2.580777    4.468727
H        2.505681    2.583986    5.255504
H        1.555459    3.635514    4.200447
C        2.306599    1.832555    3.269883
H        1.530341    1.763801    2.491572
H        3.120428    2.429398    2.833746
C        2.761516   -0.513968    2.666472
H        3.220745   -1.413059    3.095987
H        3.390246   -0.210085    1.818783
C        1.377770   -0.885619    2.128173
H        0.946951   -0.030247    1.575853
H        1.503578   -1.690597    1.392074
C       -0.882579   -1.544518    2.775957
H       -1.336277   -2.358757    3.357326
H       -0.904017   -1.871890    1.729905
C       -1.720050   -0.276559    2.930553
H       -1.238529    0.530169    2.368816
H       -2.723712   -0.412375    2.488728
C        1.352197    1.305960    7.239293
C        0.395850    2.166722    6.418978
H        0.519516    3.231556    6.690929
H       -0.614074    1.881002    6.732246
N        1.460703    1.576686    8.560327
H        2.052764    0.935320    9.072642
C       -0.340039    1.749100   10.230292
C        0.090958    0.736699   11.039806
C       -0.802154   -0.058807   11.847812
C       -2.585739    1.354451   10.939159
C       -2.169756    0.303876   11.730307
H       -2.912668   -0.254951   12.289111
O       -0.311532   -0.975081   12.553896
N       -1.683002    2.078209   10.211758
C       -2.108922    3.249530    9.443370
H       -1.506908    4.117525    9.717452
H       -2.030206    3.064839    8.369543
H       -3.143911    3.480871    9.671013
C        0.672137    2.483473    9.373881
H        0.203491    3.225504    8.733222
H        1.355245    3.031596   10.033051
O        1.398625    0.409735   11.117356
H        1.416021   -0.337377   11.747331
N       -1.810119    0.123506    4.335957
N        2.806473    0.529037    3.678127
H        2.332648    0.244401    4.531707
C       -2.894809   -0.580153    5.005917
H       -2.859832   -1.640685    4.734324
H       -3.885904   -0.195379    4.711961
O       -3.723423    0.106571    7.150864
C       -2.834515   -0.469848    6.525111
N       -1.775109   -1.006436    7.172892
H       -1.810605   -0.883578    8.176451
C       -0.722860   -1.851623    6.630761
H        0.251523   -1.384331    6.794304
H       -0.853901   -1.904829    5.551924
C       -0.768689   -3.255299    7.178290
C       -1.562538   -4.193427    6.581812
C       -0.043109   -4.880073    8.773106
C       -1.642814   -5.559918    7.046267
C       -0.833273   -5.841661    8.176870
H       -0.832294   -6.846043    8.586510
O       -2.322214   -3.900495    5.508570
H       -2.753781   -4.750664    5.292822
O       -2.393076   -6.356141    6.427205
N       -0.018925   -3.605053    8.288504
C        0.839473   -2.588263    8.898349
H        1.710652   -2.386968    8.269119
H        0.282670   -1.663417    9.049621
H        1.178954   -2.927759    9.871505
N        0.505112   -1.359604    3.193100
H        0.499603   -0.674105    3.947745
C       -4.041594    1.706380   10.871141
H       -4.609140    0.974790   11.447260
H       -4.246106    2.694222   11.297620
H       -4.417044    1.691676    9.843312
C        0.799163   -5.236170    9.961317
H        0.678835   -6.298681   10.175125
H        1.862227   -5.046766    9.782732
H        0.500572   -4.680480   10.856656
87
pbe_L1_TS(III).log
O       -1.600059    2.341323    5.274201
N        0.021276    2.431049    3.003155
C       -2.395903    2.256850    2.407888
H       -2.679474    2.947988    3.203139
H       -3.095118    2.381927    1.572148
C       -0.985171    2.598064    1.936212
H       -0.693469    1.957224    1.098750
H       -0.985849    3.627944    1.555893
C        1.377937    2.205998    2.459028
H        2.092751    2.474677    3.239823
H        1.565544    2.854846    1.594503
C        1.607542    0.754107    2.083820
H        0.939599    0.440818    1.275291
H        2.633412    0.634050    1.715137
C        1.432674   -1.540366    2.972479
H        1.600667   -2.062488    3.919447
H        2.270159   -1.780040    2.306841
C        0.122568   -1.996087    2.351139
H       -0.008756   -1.549284    1.360804
H        0.129425   -3.082754    2.212564
C       -2.294302   -1.530104    2.496291
H       -3.102085   -1.792391    3.185893
H       -2.321932   -2.270765    1.688802
C       -2.544524   -0.148357    1.913479
H       -1.780106    0.093136    1.168242
H       -3.515457   -0.132689    1.403575
C       -0.473812    2.964276    5.355280
C        0.017596    3.516774    4.014996
H        1.006943    3.972643    4.085129
H       -0.691000    4.300032    3.722869
N       -0.282280    3.779688    6.459009
H       -0.833028    3.428886    7.233046
C        1.312551    3.876451    8.321600
C        1.639399    2.562354    8.675990
C        1.924573    2.282214   10.098241
C        1.416247    4.663587   10.569440
C        1.796515    3.398772   10.974828
H        1.999595    3.237988   12.030047
O        2.257990    1.135186   10.491319
N        1.160269    4.894855    9.258692
C        0.728206    6.213451    8.802776
H       -0.094908    6.112235    8.093445
H        0.369689    6.797092    9.646111
H        1.550587    6.756987    8.326658
C        1.078296    4.168876    6.870134
H        1.263228    5.217158    6.622750
H        1.798937    3.567703    6.305526
O        1.720917    1.609733    7.806788
N       -2.500574    0.885513    2.969537
N        1.366765   -0.101636    3.257069
H        2.044861    0.143008    3.975003
C       -3.654789    0.753498    3.883500
H       -4.492913    0.248802    3.381855
H       -3.970557    1.747503    4.208723
C       -3.337242   -0.051809    5.133032
O       -2.158438   -0.385617    5.425219
C        1.287008    5.776634   11.568320
H        1.607672    5.413503   12.546092
H        1.908411    6.640720   11.310768
H        0.253147    6.126491   11.669916
N       -0.998066   -1.572363    3.200971
H       -1.081028   -2.220434    3.979567
In       -0.633273    0.558470    4.242276
O        0.660424    1.590919    5.481291
H        1.024477    1.550575    6.427602
C       -5.772654   -0.275540    5.716047
H       -5.925048    0.336657    4.826350
H       -6.189046    0.274750    6.560489
N       -4.325685   -0.399323    5.936935
H       -4.033349   -0.933234    6.746226
C       -6.415106   -1.609965    5.489295
C       -6.209059   -2.190590    4.227286
C       -6.822050   -3.519031    3.983892
C       -7.713442   -3.432993    6.300507
C       -7.554652   -4.061358    5.077925
H       -8.018351   -5.034552    4.940582
C       -7.316686   -1.518009    7.774345
H       -7.920030   -0.615270    7.639062
H       -7.821484   -2.160043    8.489390
H       -6.348727   -1.244063    8.200651
O       -5.514963   -1.606835    3.324881
O       -6.689740   -4.112898    2.883665
C       -8.517309   -4.088620    7.386570
H       -7.921621   -4.290785    8.283755
H       -9.382554   -3.487299    7.686457
H       -8.891807   -5.045084    7.018425
N       -7.143312   -2.222002    6.507977
87
pbe_L1_TS(II).log
O       -1.935462    3.078855    6.398680
N        0.287406    2.228229    4.428642
C       -1.983655    1.562346    3.638982
H       -2.440185    2.039000    4.506681
H       -2.668915    1.684849    2.787363
C       -0.684340    2.289606    3.333509
H       -0.218277    1.874690    2.434554
H       -0.941295    3.331148    3.082893
C        1.662922    2.136647    3.914275
H        2.344877    2.353800    4.740174
H        1.850800    2.887911    3.129850
C        2.027508    0.767362    3.374929
H        1.383222    0.480234    2.538667
H        3.051700    0.814717    2.978994
C        2.369960   -1.582075    4.000420
H        2.549759   -2.177087    4.901887
H        3.307970   -1.536985    3.431992
C        1.276283   -2.226908    3.164903
H        1.156706   -1.690292    2.218652
H        1.548960   -3.257940    2.912477
C       -1.184796   -2.104484    3.045253
H       -1.997740   -2.602905    3.575295
H       -1.022147   -2.642388    2.103052
C       -1.567755   -0.666207    2.731522
H       -0.754608   -0.177936    2.185463
H       -2.445404   -0.657879    2.069558
C       -0.717088    3.192231    6.578187
C        0.215440    3.351969    5.384775
H        1.221500    3.561816    5.741726
H       -0.136479    4.263184    4.873967
N       -0.252660    3.339712    7.843767
H       -1.008177    3.303117    8.517136
C        1.209726    1.669503    8.879687
C        1.097275    0.715971    7.890458
C        1.033181   -0.685471    8.208857
C        1.392145   -0.027955   10.533311
C        1.219968   -1.010862    9.562248
H        1.219051   -2.049871    9.875096
O        0.803480   -1.499475    7.239321
N        1.366759    1.289195   10.195477
C        1.524289    2.338599   11.204127
H        2.415430    2.933152   10.990812
H        0.644150    2.985000   11.212449
H        1.632515    1.897372   12.189120
C        1.073235    3.100575    8.412851
H        1.230124    3.827756    9.209843
H        1.828404    3.297081    7.648859
O        0.981766    1.057009    6.646380
N       -1.841300    0.118311    3.951613
N        1.929672   -0.251553    4.426251
H        2.485296    0.059950    5.218956
C       -3.084732   -0.351239    4.624015
H       -3.613234   -1.061372    3.975823
H       -3.758578    0.493829    4.802835
C       -2.758812   -1.081567    5.922501
O       -1.783149   -1.917929    5.891483
C        1.599532   -0.427388   11.964302
H        1.600682   -1.515954   12.031132
H        2.556630   -0.069252   12.357824
H        0.803067   -0.055688   12.617438
N        0.010717   -2.164609    3.900203
H       -0.075874   -2.973964    4.506414
In       -0.143651   -0.393062    5.545325
O       -1.825684    0.257738    6.740524
H       -2.139680    1.170916    6.672199
C       -4.917115   -0.469006    7.020405
H       -4.523126    0.550250    7.088213
H       -5.281742   -0.738680    8.017482
N       -3.835679   -1.413545    6.712578
H       -3.523393   -1.957785    7.505469
C       -6.046771   -0.415523    6.030424
C       -6.218821    0.754003    5.264591
C       -7.364624    0.782285    4.321611
C       -7.977277   -1.485302    5.112251
C       -8.191322   -0.375978    4.314386
H       -9.042094   -0.387205    3.637967
C       -6.705934   -2.625135    6.861758
H       -7.008440   -2.363316    7.881575
H       -7.288926   -3.483064    6.538635
H       -5.653089   -2.906990    6.857218
O       -5.419908    1.753421    5.337568
O       -7.579845    1.778204    3.579712
C       -8.915648   -2.656069    5.053448
H       -8.417473   -3.575869    4.725949
H       -9.389482   -2.860239    6.019940
H       -9.707922   -2.437611    4.335325
N       -6.918093   -1.501436    5.954482
87
pbe_L1_TS(I).log
O       -1.816165    3.749129    6.666704
N        0.579472    2.624789    5.249821
C       -1.537589    2.460276    3.897147
H       -2.144477    2.560031    4.796072
H       -2.069049    2.975126    3.080056
C       -0.205457    3.163202    4.115295
H        0.410158    3.127001    3.211252
H       -0.426925    4.223455    4.286901
C        1.996661    2.423999    4.887903
H        2.558692    2.276132    5.815748
H        2.415370    3.319956    4.403622
C        2.241842    1.224485    3.994381
H        1.806667    1.371340    3.006186
H        3.325550    1.124835    3.846105
C        2.036910   -1.229312    3.815358
H        1.655137   -2.074728    4.398772
H        3.132166   -1.307951    3.765606
C        1.493119   -1.299819    2.394451
H        1.794013   -0.414515    1.819353
H        2.027966   -2.140115    1.924560
C       -0.718844   -0.507704    1.601900
H       -1.713746   -0.924676    1.410588
H       -0.283179   -0.348357    0.606057
C       -0.845032    0.894254    2.211816
H        0.138818    1.361511    2.222573
H       -1.460682    1.495701    1.520980
C       -0.725444    3.608618    7.209521
C        0.569750    3.525276    6.419535
H        1.374770    3.211917    7.083123
H        0.806980    4.555291    6.101069
N       -0.619269    3.695803    8.563102
H       -1.520005    3.741224    9.016890
C        0.983695    1.888454    9.320692
C        0.578527    1.006155    8.331053
C        1.288614   -0.239590    8.156069
C        2.572386    0.291653   10.146800
C        2.256865   -0.575543    9.113182
H        2.780980   -1.522649    9.042564
O        0.992077   -0.929392    7.118014
N        1.965790    1.505308   10.223094
C        2.309460    2.437179   11.299567
H        2.584131    3.409115   10.887261
H        1.465918    2.555789   11.984813
H        3.158801    2.061746   11.859550
C        0.496366    3.325859    9.408897
H        0.180234    3.559673   10.429124
H        1.343213    3.996422    9.206077
O       -0.355472    1.240792    7.459121
N       -1.427590    1.019412    3.574452
N        1.695166   -0.004388    4.585841
H        2.168410   -0.146588    5.479569
C       -2.779154    0.423238    3.521638
H       -2.653205   -0.590653    3.156104
H       -3.377818    0.969334    2.774941
C       -3.662721    0.397240    4.788195
O       -4.331608    1.416883    5.094691
C        3.588332   -0.109591   11.174224
H        3.924538   -1.124629   10.958822
H        4.469538    0.540685   11.163073
H        3.174498   -0.103398   12.187858
N        0.058243   -1.502617    2.300137
H       -0.348116   -1.744817    3.204102
In       -0.357613    0.109829    5.619951
O       -2.364163    0.296304    6.079947
H       -2.536487    1.079865    6.611844
C       -3.713725   -2.154056    4.803939
H       -3.106696   -2.155698    3.897284
H       -4.531883   -2.854716    4.605165
N       -4.317558   -0.840423    4.940781
H       -5.021694   -0.759123    5.661682
C       -2.820850   -2.778897    5.861574
C       -1.442569   -2.701334    5.722635
C       -0.599969   -3.722875    6.349749
C       -2.634641   -4.463297    7.546358
C       -1.279329   -4.525285    7.322916
H       -0.692720   -5.241051    7.891670
C       -4.852755   -3.606071    6.972295
H       -5.341961   -4.301659    6.282187
H       -5.109111   -3.886811    7.991421
H       -5.241526   -2.603044    6.807100
O       -0.890703   -1.805326    4.920791
O        0.599832   -3.892694    6.034885
C       -3.284059   -5.333545    8.581237
H       -3.731226   -4.745446    9.390941
H       -4.069680   -5.966893    8.156480
H       -2.528736   -5.984753    9.023635
N       -3.402131   -3.616049    6.804540
87
pbe_L2_III.log
O        1.206112    1.319768    7.446157
N        1.092010    2.450810    4.960822
C       -1.205270    2.552493    5.914099
H       -0.859498    2.911547    6.886059
H       -2.198679    2.983792    5.747128
C       -0.270906    3.002678    4.803768
H       -0.664194    2.670167    3.840126
H       -0.236046    4.099432    4.771527
C        1.822619    2.482333    3.671914
H        2.880891    2.317216    3.893401
H        1.733026    3.467766    3.197332
C        1.349233    1.396618    2.714659
H        0.320069    1.560859    2.382565
H        1.979741    1.424941    1.817213
C        0.856883   -1.044804    2.672157
H        1.466059   -1.923281    2.904023
H        0.900792   -0.906009    1.585564
C       -0.588869   -1.270181    3.090629
H       -1.201174   -0.430575    2.750033
H       -0.986779   -2.173053    2.609995
C       -2.095423   -1.003982    4.986987
H       -2.267621   -1.437991    5.976661
H       -2.835878   -1.446285    4.309197
C       -2.289363    0.498962    5.070823
H       -2.197205    0.967293    4.086695
H       -3.300243    0.715575    5.433654
C        1.761144    2.441005    7.347530
C        1.837794    3.153223    6.014037
H        2.914683    3.209209    5.785545
H        1.477941    4.183911    6.118067
N        2.307899    3.007965    8.409886
H        2.258118    2.450388    9.253670
C        4.582327    3.918370    8.720177
C        5.343915    3.472876    7.626849
C        6.781623    3.197335    7.871122
C        6.411157    3.827566   10.243973
C        7.224189    3.401372    9.208899
H        8.270430    3.206593    9.429124
O        7.541658    2.806421    6.949021
N        5.101514    4.075263   10.004805
C        4.225598    4.557618   11.067334
H        3.953183    5.605292   10.905845
H        3.316602    3.954731   11.121715
H        4.727757    4.479045   12.026727
C        3.138280    4.219801    8.454786
H        2.695087    4.901018    9.182599
H        3.077100    4.700894    7.478251
O        4.832272    3.309027    6.465243
N       -1.275068    1.079906    5.966388
N        1.432437    0.099557    3.386274
H        2.406720   -0.103883    3.608789
C       -0.361390   -2.680916    5.072705
H        0.556204   -3.030749    4.584886
H       -1.133468   -3.440489    4.865645
C       -0.056240   -2.563756    6.549825
O        0.252714   -1.446405    7.032418
C        6.979610    4.018087   11.620826
H        8.046034    3.788368   11.595878
H        6.869906    5.047279   11.979385
H        6.516722    3.354092   12.359617
N       -0.723475   -1.354799    4.557581
H       -1.503100    0.806499    6.919693
In        0.807992    0.163915    5.626356
O        2.713263   -0.532424    5.623800
H        3.072034   -0.773089    6.479788
C       -0.539282   -5.001303    6.951688
H       -1.587341   -4.962442    6.642656
H       -0.488722   -5.568159    7.884650
N       -0.100210   -3.638613    7.317470
H        0.131307   -3.468399    8.287912
C        0.197717   -5.668296    5.832838
C       -0.490768   -5.858032    4.619162
C        0.239604   -6.563856    3.533567
C        2.171591   -6.775341    5.074187
C        1.563562   -6.980574    3.848687
H        2.129882   -7.492846    3.075589
C        2.073086   -5.964876    7.382632
H        1.999333   -4.923493    7.700260
H        1.562000   -6.603039    8.110616
H        3.124809   -6.234531    7.371208
O       -1.677955   -5.425303    4.423151
O       -0.293849   -6.764401    2.413740
C        3.567595   -7.271276    5.318274
H        4.262069   -6.458982    5.560481
H        3.613134   -8.004796    6.130615
H        3.932330   -7.757935    4.412282
N        1.495977   -6.131258    6.053600
87
pbe_L2_II.log
O        0.794229    1.787538    7.604908
N        1.243220    2.339838    5.016846
C       -1.158411    2.808345    5.563599
H       -0.926545    3.199010    6.555843
H       -2.030195    3.361143    5.191528
C        0.004412    3.031625    4.608123
H       -0.282467    2.664475    3.620291
H        0.189464    4.109798    4.498779
C        2.096746    2.070705    3.847395
H        3.072370    1.743540    4.220404
H        2.262028    2.981938    3.253898
C        1.520179    0.982292    2.964597
H        0.597281    1.303469    2.473070
H        2.237765    0.759608    2.163839
C        0.521029   -1.251458    3.001693
H        0.866361   -2.218910    3.367233
H        0.778726   -1.184232    1.936560
C       -0.986110   -1.135093    3.154147
H       -1.304977   -0.148310    2.810834
H       -1.475878   -1.861907    2.485684
C       -2.679701   -0.609913    4.810039
H       -3.027828   -0.922825    5.796969
H       -3.462002   -0.885819    4.081550
C       -2.515174    0.906597    4.781383
H       -2.284029    1.265575    3.774003
H       -3.478134    1.358630    5.054804
C        1.636238    2.677466    7.416973
C        1.991053    3.104937    6.014745
H        3.078667    2.990364    5.883491
H        1.796252    4.182633    5.910938
N        2.233255    3.290363    8.442083
H        1.963360    2.937792    9.350617
C        4.716990    3.521076    8.567894
C        5.475588    3.247224    7.413781
C        6.807266    2.620798    7.610698
C        6.351927    2.605021   10.046678
C        7.160228    2.331825    8.959008
H        8.120970    1.857158    9.140810
O        7.558679    2.359999    6.635715
N        5.153685    3.207188    9.855780
C        4.263372    3.399591   10.996047
H        3.601871    4.245659   10.825854
H        3.661275    2.502535   11.182068
H        4.841543    3.621141   11.890947
C        3.387973    4.191240    8.372806
H        3.209179    5.010844    9.074445
H        3.421545    4.630045    7.374804
O        5.057381    3.516678    6.233608
N       -1.458964    1.375609    5.688793
N        1.232472   -0.208672    3.764605
H        2.119203   -0.609414    4.061178
C       -1.510497   -2.769873    4.809103
H       -0.681339   -3.253677    4.298492
H       -2.443597   -3.169679    4.373862
C       -1.536021   -3.188084    6.272908
O       -2.418605   -2.750153    7.019007
C        6.785965    2.236002   11.435023
H        7.739039    1.707430   11.380531
H        6.931215    3.115133   12.073585
H        6.065587    1.579475   11.935123
N       -1.423227   -1.317969    4.544569
H       -1.733352    1.153857    6.648426
In        0.424187    0.080406    6.017888
O       -0.695267   -0.407138    7.685479
H       -1.216315   -1.208098    7.590802
C        0.614484   -4.604993    6.301212
H        0.673892   -4.506767    5.214885
H        0.689017   -5.669006    6.527893
N       -0.702341   -4.150396    6.746413
H       -0.912882   -4.365194    7.713404
C        1.722308   -3.786787    6.924619
C        1.723980   -2.453651    6.574811
C        2.636653   -1.518889    7.176996
C        3.579111   -3.435366    8.364978
C        3.574858   -2.075101    8.062646
H        4.315887   -1.440476    8.537964
C        2.635891   -5.699472    8.131410
H        1.673400   -5.971966    8.569836
H        2.806749   -6.286864    7.226397
H        3.415688   -5.936207    8.847374
O        0.870878   -1.994537    5.722617
O        2.501595   -0.281611    6.855470
C        4.609939   -3.980703    9.308982
H        4.159843   -4.419761   10.205548
H        5.239701   -4.742419    8.837432
H        5.260681   -3.166782    9.630915
N        2.656938   -4.270458    7.815576
87
pbe_L2_I.log
O       -0.496415    4.488660    6.540825
N        0.772313    2.641481    4.434364
C       -1.676030    2.957115    4.093043
H       -1.781707    3.618802    4.954651
H       -2.414518    3.253979    3.337204
C       -0.274431    3.124488    3.521388
H       -0.199054    2.563803    2.584331
H       -0.118258    4.181464    3.261923
C        1.850178    1.971307    3.682036
H        2.702277    1.849668    4.355270
H        2.186239    2.586136    2.832530
C        1.466669    0.595379    3.166713
H        0.593354    0.640003    2.509480
H        2.296813    0.202301    2.566246
C        0.754134   -1.666760    3.851309
H        0.961013   -2.374559    4.661600
H        1.323961   -1.990244    2.971473
C       -0.726020   -1.654839    3.522386
H       -0.918679   -0.944411    2.715945
H       -1.038453   -2.639182    3.150940
C       -2.820737   -0.671785    4.249995
H       -3.463165   -0.593324    5.130232
H       -3.311254   -1.340029    3.527543
C       -2.645200    0.708414    3.627658
H       -2.099141    0.668892    2.679793
H       -3.642243    1.106895    3.396508
C        0.642893    4.024367    6.581381
C        1.376430    3.693409    5.285112
H        2.398436    3.397548    5.507171
H        1.422867    4.643559    4.729644
N        1.289445    3.955995    7.776206
H        0.699852    4.277023    8.533653
C        2.198043    1.881120    8.742237
C        1.637174    1.006889    7.840120
C        1.105518   -0.264568    8.254123
C        1.983800    0.266195   10.472457
C        1.345343   -0.607030    9.597609
H        1.013858   -1.567533    9.978940
O        0.460540   -0.947528    7.379755
N        2.382338    1.498717   10.054143
C        3.020510    2.446475   10.969166
H        4.009644    2.720223   10.596068
H        2.404378    3.342884   11.071977
H        3.137596    1.997871   11.949878
C        2.502940    3.259385    8.198331
H        3.012602    3.896395    8.921938
H        3.172232    3.158195    7.341394
O        1.487895    1.349012    6.594748
N       -1.929384    1.584402    4.554366
N        1.168532   -0.321602    4.279851
H        2.004788   -0.396063    4.855235
C       -1.774955   -2.510049    5.466519
H       -0.830181   -3.067683    5.546280
H       -2.461281   -3.156806    4.892949
C       -2.367640   -2.351966    6.851072
O       -2.904039   -1.312864    7.242834
C        2.227738   -0.153293   11.891988
H        1.849177   -1.166667   12.031144
H        3.294176   -0.160144   12.141088
H        1.715038    0.494789   12.610308
N       -1.540749   -1.270148    4.701345
H       -2.453639    1.640551    5.432081
In       -0.272542    0.534039    5.803997
O       -1.587697    1.201520    7.218605
H       -2.084112    0.437945    7.535454
C       -1.713923   -4.752854    7.369502
H       -1.650735   -4.898282    6.290035
H       -2.406813   -5.508535    7.750058
N       -2.334620   -3.448842    7.631545
H       -2.790927   -3.314784    8.523189
C       -0.319529   -4.937699    7.899958
C        0.754436   -4.789741    7.003790
C        2.122376   -4.974528    7.550652
C        1.096806   -5.431391    9.760752
C        2.198059   -5.283835    8.937728
H        3.185083   -5.412939    9.374030
C       -1.327602   -5.494153   10.066962
H       -1.991869   -4.628148   10.045897
H       -1.875043   -6.376756    9.723106
H       -1.039184   -5.655598   11.100970
O        0.591984   -4.486504    5.769303
O        3.140490   -4.851241    6.821906
C        1.278864   -5.785226   11.208904
H        0.856722   -5.029683   11.881041
H        0.827473   -6.750667   11.463343
H        2.346948   -5.855117   11.421464
N       -0.144647   -5.263951    9.245708
66
pbe_L2_IVac.log
C       -2.480011    1.317398    2.584149
H       -2.711247    2.134407    3.274423
H       -3.373353    1.143986    1.969876
C       -1.312154    1.745151    1.704844
H       -1.098614    1.011120    0.921913
H       -1.579339    2.680643    1.196650
C        1.135970    2.174492    1.849936
H        1.735213    2.827117    2.491578
H        0.975052    2.714027    0.908739
C        1.880618    0.878963    1.562645
H        1.312516    0.283950    0.842207
H        2.853400    1.093110    1.100835
C        2.194483   -1.366612    2.453653
H        2.681704   -1.864252    3.297483
H        2.848015   -1.494279    1.581408
C        0.851152   -2.028793    2.205301
H        0.348195   -1.595222    1.335889
H        1.005396   -3.092033    1.988388
C       -1.415525   -2.245173    3.166134
H       -1.831062   -2.552655    4.128137
H       -1.478611   -3.111086    2.496898
C       -2.215075   -1.096977    2.570561
H       -1.824992   -0.859149    1.577407
H       -3.258668   -1.410744    2.433822
N       -2.154121    0.125958    3.396458
N        2.044017    0.067288    2.782814
C       -3.010356    0.010249    4.587623
H       -3.930168   -0.545760    4.369988
H       -3.308532    1.014611    4.905964
O       -3.028290   -1.057484    6.706301
C       -2.317445   -0.623184    5.802324
O       -1.037553   -0.618684    5.806907
N       -0.012266   -1.849061    3.381594
H        0.364134   -2.410980    4.141769
C        3.169011    0.519650    3.603036
N        4.006760    0.011643    5.859290
H        4.124533    0.189219    3.176640
H        3.182251    1.614903    3.635743
C        5.360921    0.503469    5.645743
C        5.751146    1.395979    6.802362
H        5.418496    1.018650    4.690123
H        6.034279   -0.364577    5.587943
C        5.412241    0.973891    8.093581
N        6.439690    2.576838    6.544208
C        5.767160    1.859893    9.220883
O        4.790304   -0.140642    8.302747
C        6.777929    3.405316    7.564670
C        6.803364    2.899502    5.167583
C        6.446568    3.059876    8.860045
O        5.485853    1.560871   10.408991
H        3.902468   -0.284905    6.853374
C        7.505345    4.688954    7.285980
H        7.334920    2.063572    4.707030
H        5.916945    3.141519    4.572728
H        7.465984    3.759133    5.152135
H        6.722557    3.742877    9.658712
H        7.638742    5.228250    8.225104
H        8.500500    4.521027    6.858769
H        6.952226    5.342222    6.602683
N       -0.126580    1.908220    2.544513
H       -0.287522    2.652474    3.222329
C        2.992916    0.012003    5.029063
O        1.857988   -0.398492    5.386233
In        0.099307    0.287039    4.236501
O        0.256195    2.096457    5.155727
H        0.417142    2.063404    6.100437
66
pbe_L2_IVhc.log
C       -1.899324    2.454826    3.943055
H       -2.334976    2.615338    4.935561
H       -2.536484    2.984179    3.219302
C       -0.494803    3.034005    3.935076
H       -0.030122    2.941294    2.947513
H       -0.547836    4.107463    4.160158
C        1.755220    2.672595    4.892419
H        2.126448    2.620955    5.914850
H        1.896776    3.701083    4.535416
C        2.560480    1.735087    3.999448
H        2.230761    1.865563    2.964679
H        3.618616    2.011747    4.045428
C        2.528728   -0.536821    3.137937
H        2.617827   -1.572387    3.481525
H        3.459582   -0.282115    2.610936
C        1.352379   -0.456577    2.181606
H        1.238776    0.544336    1.754138
H        1.542483   -1.137690    1.340755
C       -1.102644   -0.691629    2.101332
H       -1.804747   -1.454066    2.451893
H       -0.920411   -0.891949    1.037711
C       -1.702595    0.696926    2.266257
H       -1.021796    1.438572    1.838690
H       -2.645465    0.772001    1.705195
N       -1.896742    1.008143    3.685383
N        2.367509    0.309702    4.341182
C       -3.097283    0.385401    4.236065
H       -3.281312   -0.568692    3.730249
H       -3.990692    1.004640    4.079352
O       -1.768055   -0.052966    6.176676
C       -2.956930    0.058121    5.725844
O       -3.984145   -0.115438    6.385070
N        0.124458   -0.815537    2.888954
H        0.214643   -1.765308    3.250585
O        4.395144    1.659706    6.261519
C        3.780003    0.620193    6.500059
N        3.765101    0.128390    7.769058
H        4.260819    0.752806    8.393784
C        2.759345   -0.700177    8.436722
H        2.313122   -1.373598    7.703209
H        3.270975   -1.313304    9.178882
C        1.682522    0.178733    9.023735
C        0.910086    0.852981    8.091320
C        0.049200    1.948298    8.518943
C        0.696610    1.355959   10.832725
C       -0.037127    2.105371    9.931927
H       -0.695023    2.875795   10.322944
O        1.082056    0.578623    6.834526
O       -0.533047    2.693691    7.682855
C        0.541022    1.585702   12.307486
H       -0.184031    2.385131   12.466211
H        0.171298    0.695005   12.827190
H        1.480276    1.888194   12.782274
C        2.373205   -0.385993   11.303507
H        2.203145   -1.450421   11.127146
H        3.436818   -0.161927   11.185262
H        2.091729   -0.165564   12.328346
N        1.569093    0.413718   10.381491
C        3.283048   -0.261718    5.365202
H        2.796533   -1.164955    5.736844
H        4.219201   -0.562668    4.867883
N        0.323442    2.329953    4.921425
H       -0.024284    2.541447    5.875080
In        0.063899    0.075671    5.073895
O        0.385891   -1.949308    5.284164
H        0.245225   -2.286743    6.170269
86
pbe_L2.log
O        3.041314    3.521237    6.241359
O        2.174242   -0.716898    5.380469
N        0.493514    2.756408    4.948889
N        1.121499   -1.111419    2.869082
C       -1.451462    1.212481    5.245652
H       -1.324753    1.224820    6.335730
H       -2.534348    1.166976    5.068035
C       -0.921828    2.521218    4.654190
H       -1.040314    2.489085    3.567363
H       -1.545630    3.365739    5.002213
C        1.159564    3.487239    3.867396
H        2.095890    3.884575    4.261951
H        0.541098    4.340788    3.530906
C        1.479970    2.594580    2.674715
H        0.543837    2.197059    2.242885
H        1.930176    3.222486    1.893655
C        2.709429    0.582703    2.003865
H        3.600526    0.016324    2.305905
H        2.983870    1.109421    1.080242
C        1.574571   -0.401529    1.688431
H        0.718190    0.149227    1.285701
H        1.907639   -1.090881    0.888041
C       -0.286020   -1.479429    2.882379
H       -0.415924   -2.322071    3.571061
H       -0.626871   -1.818221    1.888527
C       -1.171850   -0.337230    3.363839
H       -1.065020    0.513352    2.666211
H       -2.222962   -0.652929    3.306717
C        2.023644    3.237654    6.869560
C        2.360815   -1.823135    4.878713
C        2.025161   -2.091967    3.406942
H        1.630290   -3.111863    3.288271
H        2.977036   -2.083677    2.858231
C        0.638199    3.393438    6.252117
H        0.437388    4.481875    6.205128
H       -0.120877    2.973501    6.912426
N        2.136017    2.854378    8.165571
H        3.100249    2.745997    8.449191
N        2.866732   -2.838606    5.613871
H        3.087997   -2.598285    6.584669
C        3.300077   -4.143265    5.133463
H        4.287587   -4.080779    4.665081
H        2.608756   -4.517669    4.373197
C        3.402938   -5.125472    6.265522
C        4.623464   -5.458971    6.781711
C        4.775967   -6.409230    7.863242
C        2.336132   -6.604488    7.809178
C        3.559161   -6.959708    8.340806
H        3.588985   -7.685024    9.146791
C        1.053916    0.805261    9.063050
C        2.145329    0.009834    8.839492
C        2.039123   -1.421872    8.701409
C       -0.338771   -1.139468    9.168441
C        0.737425   -1.948103    8.865755
H        0.579555   -3.016269    8.764973
O        5.770402   -4.926940    6.318371
H        6.457602   -5.355847    6.865652
O        3.093276   -2.066790    8.433970
O        5.937846   -6.659515    8.272328
N        2.258338   -5.693690    6.798505
N       -0.176606    0.209553    9.285218
C        0.966533   -5.357545    6.197905
H        0.170098   -5.524917    6.917627
H        0.953087   -4.302360    5.928482
H        0.781872   -5.971958    5.311308
C       -1.299686    1.054417    9.700780
H       -0.966819    1.775071   10.447836
H       -1.739379    1.580425    8.848352
H       -2.067796    0.440237   10.160326
C        1.153856    2.320453    9.082683
H        0.186782    2.772945    8.870322
H        1.427095    2.659354   10.089557
O        3.391814    0.500350    8.699439
H        3.926578   -0.296799    8.508049
N       -0.842673   -0.003598    4.737598
H        0.171549    0.049252    4.825457
N        2.425219    1.555566    3.044146
H        2.071926    1.055561    3.858040
C       -1.697439   -1.739531    9.367803
H       -1.655213   -2.800898    9.120680
H       -2.034229   -1.655238   10.406905
H       -2.451197   -1.271321    8.727649
C        1.076641   -7.224900    8.333127
H        0.505519   -7.720534    7.541946
H        1.332518   -7.972013    9.085130
H        0.423673   -6.483879    8.806981
87
pbe_L2_TS(III).log
O       -0.161227    1.702170    7.807791
N        0.367923    3.107948    5.437281
C       -2.090529    3.005728    5.722696
H       -2.036601    3.272426    6.780472
H       -3.035569    3.392170    5.325153
C       -0.925149    3.637357    4.972219
H       -1.012739    3.439182    3.899707
H       -0.966909    4.727708    5.094923
C        1.432018    3.249909    4.422611
H        2.389563    3.198762    4.945959
H        1.372694    4.227811    3.927717
C        1.360909    2.145878    3.379662
H        0.437682    2.207424    2.795832
H        2.192196    2.257669    2.674505
C        1.101822   -0.297728    3.107440
H        1.592426   -1.204084    3.480242
H        1.497572   -0.097354    2.105302
C       -0.402315   -0.502493    3.029541
H       -0.883424    0.397639    2.636612
H       -0.634675   -1.318540    2.333981
C       -2.417078   -0.546699    4.426599
H       -2.796192   -1.043262    5.325492
H       -2.917961   -1.003685    3.563259
C       -2.759283    0.931821    4.504423
H       -2.470507    1.462448    3.593679
H       -3.844979    1.042792    4.603312
C        0.897790    2.492728    7.754872
C        0.781125    3.649067    6.756929
H        1.731137    4.191247    6.671023
H        0.009727    4.326658    7.137801
N        1.418706    2.826482    8.987888
H        1.265221    2.096821    9.668776
C        3.914979    3.246743    8.683676
C        4.403973    3.844054    7.506422
C        5.727099    3.385850    7.016114
C        5.832767    1.843027    8.953394
C        6.361670    2.375623    7.791678
H        7.325456    2.006454    7.450458
O        6.239560    3.865427    5.969706
N        4.627904    2.279426    9.392498
C        4.093055    1.821205   10.669743
H        4.101074    2.630333   11.406606
H        3.072372    1.453967   10.553130
H        4.692622    1.002350   11.055600
C        2.577168    3.697962    9.203308
H        2.601646    3.894427   10.279574
H        2.382363    4.655938    8.715638
O        3.753313    4.734877    6.856415
N       -2.061265    1.528453    5.652297
N        1.411742    0.816307    4.023721
H        2.349602    0.690063    4.397785
C       -0.618669   -2.147048    4.796446
H        0.070502   -2.638017    4.091241
H       -1.518798   -2.766837    4.861295
C        0.106793   -2.162392    6.120542
O        0.371923   -1.087465    6.723793
C        6.593059    0.801784    9.723823
H        7.519273    0.577846    9.191771
H        6.864052    1.139759   10.730384
H        6.035063   -0.135970    9.824713
N       -0.957897   -0.782958    4.369427
H       -2.502013    1.182708    6.501721
In        0.104784    0.830665    5.884427
O        1.966503    1.536409    6.848530
H        2.441862    0.985940    7.479224
C        0.465901   -4.631308    5.999244
H       -0.109009   -4.544294    5.076313
H       -0.074189   -5.316839    6.652481
N        0.479953   -3.311707    6.645532
H        0.993587   -3.232434    7.514808
C        1.849397   -5.092628    5.652040
C        2.460435   -4.467118    4.553617
C        3.817109   -4.931013    4.175092
C        3.711432   -6.510770    6.087916
C        4.363806   -5.952483    5.003162
H        5.359728   -6.315820    4.764715
C        1.743833   -6.668604    7.536956
H        1.393640   -5.890461    8.219081
H        0.887928   -7.253759    7.186997
H        2.399553   -7.326910    8.098285
O        1.877723   -3.534883    3.897110
O        4.426714   -4.442413    3.190650
C        4.375650   -7.590087    6.893590
H        4.532469   -7.295507    7.937321
H        3.803830   -8.524383    6.890755
H        5.354934   -7.800272    6.460760
N        2.468888   -6.081592    6.414708
87
pbe_L2_TS(II).log
N        0.084273    1.589823    4.882270
C       -2.080195    1.563141    3.724687
H       -2.593040    2.018087    4.576385
H       -2.604017    1.889300    2.816031
C       -0.634563    2.057746    3.691871
H       -0.111582    1.699258    2.799209
H       -0.636982    3.153553    3.639355
C        1.546615    1.768327    4.877766
H        1.855772    1.941042    5.908107
H        1.821125    2.657821    4.296608
C        2.298799    0.571642    4.304669
H        2.022595    0.458302    3.251955
H        3.373682    0.784288    4.336317
C        2.178570   -1.827894    4.022862
H        2.238412   -2.754632    4.603769
H        3.129451   -1.728745    3.479222
C        1.031572   -1.953872    3.046585
H        0.981869   -1.102546    2.362628
H        1.185611   -2.846898    2.427806
C       -1.412098   -2.028324    2.910059
H       -2.203867   -2.582911    3.416513
H       -1.194400   -2.538864    1.964224
C       -1.859671   -0.605165    2.631814
H       -1.068702   -0.062549    2.105653
H       -2.736512   -0.611230    1.969652
N       -2.154437    0.099117    3.886616
C       -3.412901   -0.369266    4.504921
H       -3.946074   -1.028631    3.807807
H       -4.074326    0.475410    4.729615
C       -3.124709   -1.177664    5.769839
O       -2.095303   -1.958932    5.780234
N       -0.227978   -2.035567    3.788366
H       -0.241137   -2.910653    4.306998
In       -0.521092   -0.444087    5.532220
O       -2.221174    0.183282    6.687497
H       -2.454479    1.111333    6.797460
C       -5.335415   -0.682163    6.800427
H       -4.969684    0.332663    6.988456
H       -5.766190   -1.052284    7.736565
N       -4.202304   -1.570085    6.504643
H       -3.912274   -2.152201    7.278851
C       -6.385634   -0.558843    5.734179
C       -6.524177    0.673935    5.067431
C       -7.607159    0.778278    4.057286
C       -8.229438   -1.560545    4.590107
C       -8.409778   -0.384175    3.885586
H       -9.213060   -0.341216    3.154565
C       -7.063144   -2.844737    6.311243
H       -7.479127   -2.696851    7.313984
H       -7.571632   -3.685153    5.846493
H       -6.004850   -3.092026    6.390791
O       -5.746104    1.669357    5.282853
O       -7.791339    1.837146    3.400327
C       -9.140516   -2.731638    4.360785
H       -8.606101   -3.608534    3.977457
H       -9.666704   -3.035104    5.272475
H       -9.892227   -2.454519    3.619732
N       -7.229349   -1.643973    5.497999
N        1.998422   -0.713939    4.975667
O        3.888000    1.015348    6.749641
C        3.281672    0.011550    7.118423
N        3.204263   -0.282308    8.447741
H        3.658274    0.441575    8.992451
C        2.125295   -0.961752    9.169429
H        1.723287   -1.763749    8.549849
H        2.556145   -1.417761   10.060207
C        1.040584    0.043240    9.470947
C        0.379522    0.539962    8.358169
C       -0.353417    1.794051    8.469155
C        0.066559    1.659947   10.905064
C       -0.517741    2.256292    9.806702
H       -1.110916    3.152000    9.962945
O        0.612810   -0.051762    7.211301
O       -0.774763    2.433555    7.462797
C       -0.163548    2.210815   12.280877
H       -0.805973    3.089294   12.207368
H       -0.663493    1.488038   12.934884
H        0.768842    2.517342   12.766091
C        1.536137   -0.067768   11.865656
H        1.332124   -1.140027   11.864074
H        2.615961    0.100460   11.827995
H        1.158395    0.342837   12.796768
N        0.868200    0.572735   10.733105
C        2.869004   -1.059667    6.126279
H        2.402594   -1.900010    6.640440
H        3.838212   -1.414889    5.736701
H       -0.275229    2.066957    5.729325
3
wb97xd_H2O.log
O       -0.209293    1.499000    0.000000
H        0.749010    1.533266    0.000000
H       -0.496884    2.413779    0.000000
24
wb97xd_HOPO.log
C       -2.174003   -2.332556   -0.121207
C       -0.813958   -2.241941   -0.187952
C       -0.112640   -0.977138   -0.122478
C       -0.954775    0.158069    0.011131
C       -2.325890    0.043950    0.089371
H       -0.504664    1.143512    0.049741
N       -2.923994   -1.179478    0.047211
C       -4.387235   -1.297041    0.111546
H       -4.643821   -2.222104    0.623976
H       -4.798953   -0.471939    0.685717
H       -4.815339   -1.285046   -0.894412
C       -3.182606    1.272730    0.216374
H       -2.553422    2.158874    0.132400
H       -3.943210    1.317797   -0.567886
H       -3.690066    1.312379    1.185277
C       -2.858986   -3.672415   -0.213178
H       -2.149745   -4.367424   -0.674149
H       -3.719682   -3.606519   -0.884821
O       -0.031083   -3.336372   -0.330236
H        0.874005   -2.980479   -0.358800
O        1.142065   -0.979462   -0.194659
N       -3.331196   -4.115392    1.103249
H       -3.838522   -4.987665    1.009904
H       -2.540624   -4.298386    1.710842
7
wb97xd_InOH3.log
In        0.745365   -0.634567    0.063341
O        0.058255    1.105365   -0.461050
H       -0.881480    1.200812   -0.623884
O        2.645618   -0.872012    0.389031
H        3.229916   -0.120118    0.279576
O       -0.472461   -2.135147    0.262562
H       -0.118871   -2.987321    0.522394
87
wb97xd_L1_III.log
O       -1.753505    2.873077    5.750239
N       -0.302206    2.184924    3.562524
C       -2.646888    1.871208    2.796828
H       -2.926658    2.854116    3.181521
H       -3.260328    1.690797    1.907542
C       -1.175126    1.866296    2.410415
H       -0.884018    0.890121    2.016184
H       -1.016301    2.588565    1.600315
C        1.103187    1.806324    3.281541
H        1.728709    2.295473    4.032325
H        1.415317    2.173356    2.296508
C        1.317807    0.302895    3.375542
H        0.788237   -0.234209    2.584519
H        2.384405    0.087632    3.248778
C        0.766028   -1.630478    4.818330
H        0.845727   -1.861503    5.883730
H        1.600697   -2.117982    4.303525
C       -0.556988   -2.149073    4.275923
H       -0.638218   -1.937761    3.205633
H       -0.620123   -3.234559    4.398426
C       -2.955688   -1.601223    4.242572
H       -3.772189   -1.584371    4.966221
H       -3.025396   -2.562794    3.723931
C       -3.104690   -0.479701    3.223693
H       -2.344024   -0.588290    2.447547
H       -4.080427   -0.549220    2.730985
C       -1.242440    3.841053    5.141863
C       -0.389688    3.611295    3.914211
H        0.596912    4.031317    4.162082
H       -0.786688    4.195190    3.076419
N       -1.436691    5.074865    5.575306
H       -1.981177    5.139896    6.425612
C        0.245878    6.820627    6.056983
C        1.513781    6.229725    6.004767
C        2.547446    6.762052    6.930581
C        0.831420    8.314327    7.821002
C        2.114348    7.800233    7.803849
H        2.841101    8.209509    8.499168
O        3.719609    6.311753    6.932749
N       -0.096893    7.826808    6.966707
C       -1.455834    8.370277    6.939813
H       -1.616512    8.971377    6.040708
H       -2.192022    7.565850    6.973245
H       -1.624697    8.998448    7.808034
C       -0.787411    6.306204    5.096116
H       -1.573116    7.026956    4.871694
H       -0.282270    6.078659    4.158488
O        1.793920    5.275496    5.195281
N       -2.941317    0.860884    3.841920
N        0.827238   -0.167486    4.674215
H        1.417996    0.204371    5.414862
C       -4.155639    1.230518    4.599757
H       -5.067029    0.992718    4.037190
H       -4.140554    2.311171    4.774833
C       -4.123736    0.631592    5.993588
O       -3.026655    0.514188    6.580117
C        0.472635    9.416736    8.782961
H        1.360082    9.690038    9.354788
H        0.117686   10.314239    8.267281
H       -0.298121    9.106544    9.495962
N       -1.674289   -1.473910    4.963985
H       -1.782759   -1.894789    5.882828
In       -1.175731    0.792746    5.401929
O       -0.062897    0.741809    7.074856
H       -0.456313    1.133806    7.854865
C       -6.553255    0.066373    5.934611
H       -6.835731    0.948095    5.359351
H       -7.285721   -0.036046    6.737428
N       -5.254855    0.296790    6.596095
H       -5.146484   -0.012506    7.552591
C       -6.520770   -1.089804    4.972146
C       -6.666912   -0.812149    3.605474
C       -6.489641   -1.948259    2.659487
C       -6.044776   -3.403583    4.608820
C       -6.152868   -3.200028    3.247911
H       -5.967113   -4.038888    2.584177
C       -6.172576   -2.604611    6.906588
H       -5.145501   -2.488448    7.266341
H       -6.824455   -1.913242    7.435079
H       -6.515523   -3.608127    7.146593
O       -6.874861    0.369232    3.154651
O       -6.593742   -1.782940    1.420364
C       -5.678123   -4.756941    5.154093
H       -4.820448   -4.703651    5.831597
H       -6.508299   -5.220978    5.696950
H       -5.415006   -5.415794    4.325891
N       -6.258116   -2.375654    5.462585
87
wb97xd_L1_II.log
O       -0.402634    4.399770    6.366043
N        0.372792    2.001530    4.475432
C       -2.096137    2.377981    4.552948
H       -1.975688    2.944418    5.476810
H       -2.926901    2.804816    3.974248
C       -0.810959    2.511304    3.751976
H       -0.894411    1.977829    2.801371
H       -0.683322    3.571221    3.498700
C        1.299287    1.328077    3.533911
H        2.286004    1.294223    3.999053
H        1.396998    1.900424    2.601407
C        0.896466   -0.101300    3.221311
H       -0.069788   -0.143433    2.712693
H        1.636993   -0.535389    2.538131
C        0.584242   -2.304470    4.288729
H        0.773702   -2.790067    5.250525
H        1.269050   -2.731708    3.546421
C       -0.859614   -2.527389    3.866475
H       -1.017537   -2.134884    2.857820
H       -1.079916   -3.599593    3.827706
C       -2.978314   -1.311160    4.166301
H       -3.818287   -1.450575    4.847719
H       -3.236102   -1.877452    3.264397
C       -2.835848    0.160731    3.790838
H       -2.078234    0.259610    3.011000
H       -3.782877    0.530630    3.376641
C        0.607760    3.701757    6.412920
C        1.165175    3.063565    5.144787
H        2.133589    2.631266    5.364309
H        1.313360    3.900131    4.444533
N        1.349509    3.649394    7.550641
H        0.892182    4.124297    8.316421
C        2.180414    1.568170    8.620103
C        1.653806    0.571015    7.828030
C        0.946061   -0.528953    8.440939
C        1.724071    0.308580   10.590422
C        1.070614   -0.656190    9.831572
H        0.607214   -1.493778   10.341092
O        0.210926   -1.255647    7.671760
N        2.233546    1.416845    9.994910
C        2.875670    2.478291   10.781126
H        3.908709    2.609432   10.455300
H        2.329068    3.415358   10.664003
H        2.879775    2.218416   11.833462
C        2.530293    2.862895    7.919065
H        3.171902    3.509366    8.517350
H        3.091763    2.617257    7.018846
O        1.595286    0.659519    6.537784
N       -2.423450    0.983781    4.946907
N        0.821764   -0.869566    4.470632
H        1.688879   -0.730609    4.986828
C       -3.525812    1.058687    5.929505
H       -4.473280    1.280394    5.426246
H       -3.293217    1.876170    6.617392
C       -3.597165   -0.157776    6.830509
O       -2.560933   -0.746201    7.168361
C        1.842761    0.129898   12.080137
H        1.386691   -0.819858   12.360233
H        2.886997    0.106279   12.405932
H        1.328084    0.922214   12.631718
N       -1.748275   -1.817234    4.789437
H       -1.988828   -2.419915    5.567135
In       -0.525493    0.117952    6.065874
O       -1.012475    1.597483    7.388084
H       -1.331525    1.235413    8.214767
C       -6.107014   -0.155183    6.770002
H       -6.203217    0.930638    6.743841
H       -6.845045   -0.516331    7.490192
N       -4.790408   -0.529775    7.311404
H       -4.749432   -1.295303    7.969228
C       -6.339491   -0.638206    5.362198
C       -6.475710    0.322154    4.348408
C       -6.547553   -0.176383    2.947925
C       -6.342505   -2.475804    3.833296
C       -6.447642   -1.586588    2.782895
H       -6.451378   -1.980783    1.771176
C       -6.240219   -2.965563    6.215235
H       -5.199748   -3.218716    6.441402
H       -6.713726   -2.549574    7.101248
H       -6.778025   -3.877583    5.966819
O       -6.478245    1.582520    4.580366
O       -6.654588    0.615879    1.979296
C       -6.233554   -3.954621    3.578725
H       -5.360587   -4.389142    4.075630
H       -7.120464   -4.498879    3.920109
H       -6.132717   -4.125809    2.506354
N       -6.323591   -2.014629    5.104980
87
wb97xd_L1_I.log
O       -1.475521    3.746957    6.860159
N        0.599653    2.776556    4.873472
C       -1.680430    2.582125    3.827922
H       -2.141306    2.681292    4.808536
H       -2.328862    3.105028    3.105074
C       -0.330114    3.289433    3.847511
H        0.153201    3.244121    2.867653
H       -0.537698    4.351311    4.024526
C        1.950982    2.516732    4.339262
H        2.611833    2.363467    5.193200
H        2.327287    3.382257    3.772409
C        2.053569    1.289811    3.455681
H        1.451149    1.401464    2.558910
H        3.095122    1.195723    3.124022
C        1.878419   -1.163550    3.319461
H        1.554323   -2.024547    3.914833
H        2.957750   -1.246006    3.136314
C        1.171782   -1.188619    1.964267
H        1.421583   -0.297351    1.375598
H        1.630793   -2.028020    1.421866
C       -1.117245   -0.368485    1.425159
H       -2.123745   -0.789284    1.329597
H       -0.783052   -0.193962    0.394431
C       -1.189420    1.028435    2.064404
H       -0.214551    1.497588    1.970822
H       -1.876564    1.630102    1.443872
C       -0.277743    3.591815    7.108237
C        0.760272    3.707699    6.007784
H        1.751522    3.567523    6.422923
H        0.704786    4.749842    5.657784
N        0.138999    3.442952    8.388109
H       -0.632211    3.426925    9.042768
C        1.319189    1.441597    9.153875
C        1.206453    0.642638    8.037357
C        0.765320   -0.725060    8.183450
C        0.910424   -0.414930   10.595867
C        0.682419   -1.226645    9.494756
H        0.401920   -2.261743    9.655501
O        0.458011   -1.347937    7.117116
N        1.197532    0.901275   10.426986
C        1.402214    1.789561   11.577509
H        2.373356    2.280335   11.500743
H        0.609779    2.539403   11.623689
H        1.385715    1.219947   12.499603
C        1.407682    2.930607    8.914494
H        1.645795    3.500980    9.810646
H        2.203134    3.128178    8.197841
O        1.343440    1.087958    6.823965
N       -1.620657    1.142813    3.485045
N        1.645584    0.051916    4.152540
H        2.285222   -0.035653    4.943873
C       -2.978446    0.553996    3.539789
H       -2.892033   -0.451157    3.149390
H       -3.640396    1.118470    2.862848
C       -3.719633    0.526925    4.875863
O       -4.153994    1.564066    5.375400
C        0.820961   -0.995752   11.981582
H        0.572164   -2.054485   11.905888
H        1.770458   -0.914930   12.519527
H        0.044095   -0.511622   12.580461
N       -0.271153   -1.371263    2.033400
H       -0.571664   -1.566355    2.987608
In       -0.153007    0.154289    5.512126
O       -1.632079    0.750819    6.704020
H       -1.862303    1.680333    6.706510
C       -3.763232   -2.019685    4.931722
H       -3.427903   -1.957131    3.898918
H       -4.713517   -2.555887    4.898994
N       -4.029325   -0.674556    5.414171
H       -4.542015   -0.594610    6.280463
C       -2.720643   -2.845671    5.655629
C       -1.392160   -2.636644    5.355319
C       -0.415002   -3.691985    5.637787
C       -2.231615   -4.849253    6.850833
C       -0.920708   -4.759445    6.445556
H       -0.231064   -5.544252    6.739681
C       -4.533038   -3.993406    6.875856
H       -4.605032   -4.538303    7.812931
H       -4.929369   -2.995412    7.055692
H       -5.144754   -4.500873    6.124532
O       -1.030146   -1.557664    4.687535
O        0.744960   -3.671342    5.171159
C       -2.688706   -5.991663    7.716972
H       -2.992862   -5.649767    8.711779
H       -3.529545   -6.531809    7.272459
H       -1.864624   -6.693993    7.845500
N       -3.131989   -3.908722    6.454567
66
wb97xd_L1_IVac.log
O       -1.348725   -1.499911    6.010903
N       -1.146887    1.146300    5.676117
C       -2.187047    2.227070    3.692272
H       -3.182960    1.836648    3.915521
H       -2.332635    3.199767    3.207014
C       -1.411786    2.423930    4.984466
H       -0.445865    2.889862    4.776552
H       -1.962466    3.110612    5.638999
C       -0.027253    1.299828    6.641169
H       -0.141986    0.558014    7.436337
H       -0.072418    2.283005    7.122628
C        1.316672    1.098168    5.965614
H        1.501163    1.890213    5.236678
H        2.112531    1.156138    6.715337
C        2.480797   -0.377118    4.362295
H        2.560769   -1.445685    4.149289
H        3.411679   -0.046886    4.835337
C        2.257917    0.386391    3.063269
H        2.229291    1.464838    3.243677
H        3.093676    0.197454    2.381112
C        0.499601    0.886068    1.405685
H       -0.005491    0.286395    0.645734
H        1.329941    1.395874    0.905905
C       -0.449541    1.926928    1.993040
H        0.105923    2.593696    2.657549
H       -0.869237    2.548067    1.191809
C       -2.043433   -0.805517    6.781767
C       -2.327559    0.637613    6.388426
H       -2.557666    1.267181    7.249466
H       -3.196347    0.628690    5.724774
C       -1.687860    0.161979    9.677050
C       -0.592212   -0.672503    9.920346
C        0.695014   -0.014161   10.261673
C       -0.477126    2.165981   10.113057
C        0.666116    1.412305   10.290652
H        1.598472    1.932594   10.488332
O        1.737715   -0.679249   10.473651
N       -1.650748    1.549072    9.836617
C       -2.909551    2.299543    9.831589
H       -3.247208    2.525058    8.815443
H       -3.679379    1.730316   10.352599
H       -2.784038    3.239166   10.361723
C       -2.910862   -0.496852    9.080551
H       -3.363157   -1.201552    9.782552
H       -3.694107    0.200572    8.788323
O       -0.672095   -1.946914    9.787240
N       -1.522743    1.281082    2.771051
N        1.330470   -0.199329    5.269361
H        1.362068   -0.936101    5.969294
C       -2.536472    0.666019    1.899701
H       -2.050496    0.185374    1.046459
H       -3.232555    1.413623    1.503132
O       -4.421565   -0.756067    2.237550
C       -3.310469   -0.429197    2.643517
O       -2.705656   -0.947957    3.647027
C       -0.431590    3.666420   10.220663
H        0.609502    3.987331   10.272265
H       -0.894062    4.153167    9.356831
H       -0.933962    4.029557   11.123711
N        0.978787   -0.016464    2.460147
H        1.074549   -0.961972    2.096575
In       -0.640461   -0.582540    4.096341
O       -0.015793   -2.385319    3.425248
H       -0.545869   -3.138525    3.686656
N       -2.521576   -1.302668    7.912119
H       -2.086039   -2.179577    8.186712
66
wb97xd_L1_IVhc.log
O       -1.163448    4.290531    6.784865
N        0.722121    2.834287    4.730593
C       -1.663930    2.725461    4.003653
H       -1.969984    2.941082    5.028047
H       -2.378932    3.187755    3.307990
C       -0.290906    3.345152    3.788634
H        0.056166    3.166573    2.766869
H       -0.399801    4.433252    3.887190
C        2.019517    2.631332    4.052805
H        2.796182    2.590667    4.818652
H        2.258501    3.475935    3.390026
C        2.094224    1.336299    3.266576
H        1.371371    1.323857    2.448188
H        3.090325    1.262031    2.811449
C        2.092969   -1.107345    3.517593
H        2.083767   -1.864248    4.307737
H        3.076258   -1.129347    3.031562
C        0.991532   -1.399334    2.507190
H        1.063739   -0.706500    1.663315
H        1.116292   -2.409187    2.099318
C       -1.371390   -0.688742    2.314627
H       -2.312704   -1.170963    2.586597
H       -1.203548   -0.922884    1.256081
C       -1.490687    0.827642    2.454876
H       -0.575440    1.291499    2.084328
H       -2.314384    1.192338    1.824854
C       -0.054368    3.802056    6.992032
C        0.980629    3.735897    5.874915
H        1.934115    3.440567    6.295876
H        1.077052    4.772376    5.513405
N        0.327905    3.490200    8.258249
H       -0.432529    3.592674    8.915766
C        1.351391    1.342304    8.973280
C        1.309479    0.588795    7.820947
C        0.825420   -0.771727    7.868070
C        0.813384   -0.565465   10.295533
C        0.655259   -1.329177    9.144211
H        0.348911   -2.364657    9.244654
O        0.548093   -1.334676    6.745733
N        1.117355    0.754296   10.205299
C        1.230581    1.594376   11.403957
H        2.241979    1.996435   11.485028
H        0.510342    2.412645   11.357281
H        1.021006    1.012012   12.293881
C        1.526132    2.833564    8.787967
H        1.793080    3.346893    9.711619
H        2.352806    2.991113    8.096445
O        1.537584    1.089132    6.650460
N       -1.699951    1.249672    3.854634
N        1.843859    0.191340    4.152362
H        2.436066    0.289767    4.975594
C       -3.015948    0.764195    4.326537
H       -3.760618    0.834527    3.524971
H       -3.339974    1.407717    5.146623
O       -4.107876   -1.254409    4.933522
C       -3.019471   -0.663087    4.896721
O       -1.916346   -1.114751    5.328959
C        0.630937   -1.207216   11.645036
H        0.418045   -2.267477   11.506818
H        1.532390   -1.126318   12.259907
H       -0.204168   -0.769880   12.200332
N       -0.299557   -1.214993    3.159972
H       -0.601466   -2.069220    3.609675
In       -0.136107    0.317036    5.369690
O       -1.308353    1.207109    6.799226
H       -1.950277    0.575550    7.124026
86
wb97xd_L1.log
O        2.180586    0.417763    6.629080
N        0.641537    1.953269    4.915949
C       -1.837033    1.783844    4.401692
H       -2.193117    2.047234    5.402775
H       -2.567389    2.233299    3.704535
C       -0.491837    2.461290    4.145790
H       -0.231106    2.362798    3.088099
H       -0.641199    3.543319    4.323935
C        1.885966    2.589724    4.463268
H        2.611668    2.573302    5.281482
H        1.715738    3.648593    4.207483
C        2.494104    1.858759    3.271553
H        1.745789    1.805212    2.467416
H        3.325091    2.458552    2.876785
C        2.832825   -0.515578    2.677444
H        3.268802   -1.427413    3.101858
H        3.432144   -0.252914    1.796215
C        1.408138   -0.830502    2.208762
H        0.998155    0.028132    1.647871
H        1.464909   -1.662280    1.495839
C       -0.839734   -1.448693    2.905253
H       -1.306315   -2.199621    3.556576
H       -0.850207   -1.877502    1.897339
C       -1.673175   -0.166481    2.926172
H       -1.161221    0.591712    2.326546
H       -2.657411   -0.329095    2.455817
C        1.446578    1.253358    7.147238
C        0.444442    2.076965    6.341962
H        0.470335    3.128307    6.681512
H       -0.542035    1.678471    6.599604
N        1.507798    1.474929    8.482645
H        2.173192    0.890717    8.972686
C       -0.349789    1.226421   10.066038
C        0.214217    0.241061   10.819750
C       -0.556695   -0.813429   11.438162
C       -2.521670    0.348214   10.542873
C       -1.959655   -0.698429   11.241392
H       -2.611110   -1.447769   11.675586
O        0.049684   -1.713722   12.064698
N       -1.728831    1.296465    9.952059
C       -2.312896    2.444600    9.243942
H       -1.939774    3.374723    9.673918
H       -2.079266    2.397878    8.178806
H       -3.391259    2.430416    9.342917
C        0.567994    2.190968    9.332325
H        0.019528    2.915048    8.737423
H        1.140567    2.761032   10.069167
O        1.555310    0.171757   10.975407
H        1.704991   -0.619477   11.521495
N       -1.817003    0.331066    4.295880
N        2.970242    0.539263    3.671339
H        2.523586    0.274857    4.544769
C       -2.965508   -0.266458    4.958478
H       -2.997711   -1.339358    4.743765
H       -3.921171    0.166399    4.622082
O       -3.822407    0.486698    7.070789
C       -2.917847   -0.087628    6.470254
N       -1.820492   -0.532268    7.132036
H       -1.876853   -0.412499    8.135121
C       -0.835503   -1.497957    6.654327
H        0.163343   -1.063562    6.675560
H       -1.042968   -1.719074    5.611173
C       -0.940483   -2.778531    7.447520
C       -1.992654   -3.611449    7.211377
C       -0.184424   -4.212295    9.200256
C       -2.217233   -4.821173    7.971261
C       -1.247498   -5.062296    8.981103
H       -1.346344   -5.947223    9.599204
O       -2.899653   -3.329407    6.251874
H       -3.533838   -4.066140    6.287092
O       -3.212480   -5.533180    7.692948
N       -0.032800   -3.083365    8.448277
C        1.129153   -2.204891    8.625735
H        1.816973   -2.303303    7.783460
H        0.804278   -1.169033    8.706999
H        1.649038   -2.457750    9.542496
N        0.546726   -1.231086    3.317294
H        0.544861   -0.494097    4.023491
C       -4.015629    0.447721   10.413532
H       -4.469579   -0.422269   10.887888
H       -4.401028    1.340946   10.914662
H       -4.318332    0.470041    9.362692
C        0.814694   -4.519541   10.280543
H        0.539593   -5.458018   10.762166
H        1.825872   -4.631250    9.878767
H        0.819436   -3.731777   11.041580
87
wb97xd_L1_TS(III).log
O       -2.067212    2.845399    5.491939
N       -0.351988    1.973242    3.426812
C       -2.730014    1.882763    2.686592
H       -2.957082    2.834753    3.166938
H       -3.364813    1.785513    1.799792
C       -1.259876    1.871769    2.264026
H       -1.024171    0.944909    1.733676
H       -1.088692    2.693799    1.559317
C        1.012936    1.469420    3.134166
H        1.688212    1.907798    3.873775
H        1.339260    1.796793    2.140650
C        1.104844   -0.042155    3.245466
H        0.483946   -0.537351    2.495706
H        2.138049   -0.354066    3.060817
C        0.523575   -1.929790    4.721572
H        0.561253   -2.174497    5.786481
H        1.346384   -2.454857    4.225537
C       -0.808526   -2.369322    4.133452
H       -0.832305   -2.190506    3.054919
H       -0.952255   -3.443007    4.286669
C       -3.160153   -1.650802    3.991865
H       -3.996199   -1.619256    4.692930
H       -3.252642   -2.598422    3.452285
C       -3.253718   -0.499076    2.997360
H       -2.496743   -0.614849    2.217396
H       -4.232647   -0.517612    2.504714
C       -0.874701    3.331995    5.441574
C       -0.279820    3.331789    4.020261
H        0.748834    3.684772    3.987785
H       -0.895752    4.028718    3.444702
N       -0.600164    4.454447    6.197814
H       -1.173084    4.461971    7.031189
C        1.595599    4.416955    7.493144
C        2.437833    3.339921    7.221214
C        3.360476    2.889532    8.283642
C        2.382190    4.634465    9.739289
C        3.265846    3.600241    9.516346
H        3.922646    3.298242   10.326367
O        4.167450    1.943833    8.103883
N        1.549051    5.032696    8.746463
C        0.627702    6.151824    8.958832
H       -0.337648    5.945282    8.499536
H        0.452039    6.293103   10.020778
H        1.033365    7.078513    8.542788
C        0.755796    4.989936    6.375021
H        0.669176    6.074060    6.472195
H        1.312082    4.809776    5.456450
O        2.415350    2.720112    6.077636
N       -3.041020    0.806734    3.665405
N        0.663442   -0.469600    4.588907
H        1.356445   -0.145709    5.259265
C       -4.202362    1.159738    4.510399
H       -5.147969    0.936463    4.003547
H       -4.164276    2.234263    4.709425
C       -4.098134    0.530552    5.891711
O       -2.975030    0.355402    6.427635
C        2.346849    5.328242   11.075334
H        3.130044    4.913973   11.711166
H        2.521625    6.404437   10.983738
H        1.390911    5.182104   11.588968
N       -1.894917   -1.593595    4.753565
H       -2.069258   -1.976496    5.678609
In       -1.290833    0.710542    5.132200
O       -0.033917    1.941064    6.194764
H        0.953728    2.069921    6.124420
C       -6.548863    0.067145    5.965880
H       -6.825865    0.977854    5.434682
H       -7.233316   -0.026894    6.810951
N       -5.201706    0.220586    6.550758
H       -5.051729   -0.110841    7.494373
C       -6.630210   -1.058557    4.970840
C       -6.853165   -0.731243    3.625197
C       -6.787380   -1.842513    2.636053
C       -6.289245   -3.378373    4.509561
C       -6.474633   -3.126595    3.165045
H       -6.373278   -3.951742    2.466792
C       -6.220928   -2.648815    6.832331
H       -6.792580   -1.940204    7.426673
H       -6.602731   -3.639226    7.068564
H       -5.165504   -2.600340    7.117934
O       -7.038579    0.471502    3.225430
O       -6.962319   -1.633007    1.411676
C       -5.956037   -4.764167    4.990814
H       -5.054902   -4.773551    5.611494
H       -6.771721   -5.203705    5.574463
H       -5.780716   -5.408925    4.128995
N       -6.396541   -2.369890    5.405348
87
wb97xd_L1_TS(II).log
O       -0.947472    3.902821    6.519141
N        0.604848    2.190420    4.470678
C       -1.785851    2.521856    3.855269
H       -1.932922    3.136569    4.741688
H       -2.428575    2.911012    3.053905
C       -0.329069    2.660375    3.439999
H       -0.142194    2.102285    2.519081
H       -0.154272    3.717699    3.192392
C        1.784846    1.547750    3.863717
H        2.548547    1.449713    4.637629
H        2.207819    2.167003    3.058104
C        1.507565    0.155984    3.321728
H        0.735004    0.173920    2.548465
H        2.422355   -0.220609    2.846826
C        0.903321   -2.138122    3.973081
H        0.889166   -2.761268    4.872045
H        1.731809   -2.472582    3.337903
C       -0.420847   -2.269600    3.233125
H       -0.382292   -1.719071    2.288869
H       -0.614187   -3.317902    2.983610
C       -2.620566   -1.150259    3.302790
H       -3.526157   -1.268358    3.900509
H       -2.772352   -1.699720    2.366767
C       -2.386124    0.319970    2.978200
H       -1.484595    0.420993    2.367934
H       -3.225017    0.704187    2.383249
C        0.210261    3.488969    6.643340
C        1.067959    3.238515    5.406748
H        2.079056    2.991667    5.717792
H        1.117774    4.211560    4.894308
N        0.745472    3.407206    7.886288
H        0.077908    3.682536    8.595141
C        1.471266    1.285524    8.881353
C        0.971393    0.450638    7.911947
C        0.344302   -0.798360    8.255908
C        0.980003   -0.324123   10.560955
C        0.406625   -1.162167    9.609524
H       -0.017802   -2.104852    9.936082
O       -0.230539   -1.446079    7.305539
N        1.485996    0.885000   10.203479
C        2.068116    1.799403   11.194521
H        3.102022    2.023637   10.928425
H        1.485634    2.721426   11.236930
H        2.060688    1.343797   12.177979
C        1.895243    2.657459    8.398003
H        2.362604    3.262032    9.173958
H        2.628766    2.537402    7.600019
O        0.965647    0.797437    6.662355
N       -2.208728    1.138781    4.198796
N        1.081111   -0.745461    4.402443
H        1.781526   -0.703072    5.138210
C       -3.477322    1.207854    4.970156
H       -4.310606    0.864340    4.351303
H       -3.693723    2.240385    5.244064
C       -3.411541    0.355179    6.234606
O       -2.816848   -0.767146    6.186350
C        1.026664   -0.758856   12.000832
H        0.576123   -1.747576   12.087720
H        2.053256   -0.826790   12.372856
H        0.468489   -0.079202   12.651342
N       -1.487380   -1.701932    4.064468
H       -1.843984   -2.411660    4.695056
In       -0.742802   -0.013382    5.678271
O       -1.917908    1.229240    6.991107
H       -1.859420    2.191697    6.970277
C       -5.840791    0.612634    6.573956
H       -5.980761    1.575011    6.078371
H       -6.511885    0.612027    7.438684
N       -4.470345    0.533527    7.120411
H       -4.385150   -0.148471    7.861073
C       -6.194103   -0.429778    5.534808
C       -6.552616    0.012090    4.250255
C       -6.662543   -1.017767    3.183739
C       -6.114347   -2.727936    4.880596
C       -6.401059   -2.358536    3.581345
H       -6.435533   -3.131838    2.819387
C       -5.813183   -2.194904    7.231172
H       -6.238499   -1.460569    7.912043
H       -6.314623   -3.140158    7.429941
H       -4.742554   -2.307337    7.426041
O       -6.712433    1.251747    3.960255
O       -6.937205   -0.702587    1.996394
C       -5.875786   -4.170582    5.235728
H       -4.938525   -4.306623    5.783898
H       -6.684834   -4.583404    5.848156
H       -5.821748   -4.759913    4.319418
N       -6.047855   -1.784230    5.846122
87
wb97xd_L1_TS(I).log
O       -1.892804    3.658823    6.683194
N        0.546534    2.650014    5.252326
C       -1.545401    2.464164    3.867138
H       -2.162718    2.559498    4.757078
H       -2.071457    2.968617    3.042047
C       -0.223435    3.185394    4.105996
H        0.404848    3.159470    3.211739
H       -0.461650    4.241451    4.275839
C        1.972158    2.451739    4.919736
H        2.512046    2.289104    5.857294
H        2.403455    3.349962    4.453429
C        2.233532    1.256435    4.020701
H        1.808386    1.407197    3.030712
H        3.317586    1.157272    3.886305
C        2.043548   -1.207078    3.849768
H        1.650343   -2.049312    4.429038
H        3.138595   -1.281323    3.824020
C        1.531760   -1.284673    2.413743
H        1.838080   -0.397186    1.846534
H        2.080415   -2.121562    1.958354
C       -0.670493   -0.497876    1.577676
H       -1.662550   -0.912492    1.374406
H       -0.220166   -0.332456    0.590541
C       -0.799963    0.901683    2.197095
H        0.186508    1.357642    2.232008
H       -1.396003    1.510636    1.498050
C       -0.798378    3.549514    7.223847
C        0.501776    3.537047    6.431652
H        1.317442    3.245265    7.089701
H        0.696008    4.579949    6.132229
N       -0.697067    3.592951    8.580713
H       -1.596942    3.567718    9.036756
C        0.964840    1.813123    9.293067
C        0.570824    0.937523    8.300834
C        1.282393   -0.307354    8.118985
C        2.575184    0.226888   10.099373
C        2.260309   -0.640259    9.066883
H        2.788146   -1.583587    8.987722
O        0.977493   -0.994528    7.085381
N        1.959610    1.434233   10.188397
C        2.300797    2.365350   11.272962
H        2.532969    3.349086   10.866109
H        1.470832    2.443407   11.978764
H        3.176814    2.014662   11.805577
C        0.441710    3.241530    9.408789
H        0.131445    3.449204   10.434886
H        1.264578    3.936810    9.201509
O       -0.365559    1.168991    7.427383
N       -1.409551    1.021134    3.550545
N        1.681207    0.023917    4.606514
H        2.149496   -0.110894    5.502911
C       -2.751133    0.398363    3.479996
H       -2.593270   -0.623677    3.156781
H       -3.342457    0.907133    2.703781
C       -3.656402    0.395579    4.734960
O       -4.333091    1.421296    5.008475
C        3.606195   -0.171913   11.119768
H        3.943888   -1.185378   10.902623
H        4.482236    0.483157   11.095486
H        3.198806   -0.164881   12.134827
N        0.098411   -1.499085    2.281805
H       -0.327609   -1.753550    3.171084
In       -0.380248    0.090316    5.593387
O       -2.391298    0.310403    6.033706
H       -2.564481    1.096049    6.560765
C       -3.717842   -2.158407    4.792462
H       -3.123374   -2.193154    3.879420
H       -4.537948   -2.864203    4.630046
N       -4.323093   -0.840420    4.893690
H       -5.029947   -0.746173    5.609652
C       -2.811097   -2.747044    5.865464
C       -1.440637   -2.682965    5.703666
C       -0.590697   -3.693885    6.337334
C       -2.600106   -4.371198    7.605188
C       -1.251914   -4.455418    7.356482
H       -0.657987   -5.155858    7.935123
C       -4.828976   -3.508762    7.057731
H       -5.338297   -4.247151    6.431546
H       -5.061024   -3.709437    8.100645
H       -5.211501   -2.516604    6.831511
O       -0.897454   -1.801365    4.875889
O        0.593914   -3.891578    5.990240
C       -3.237067   -5.200291    8.686964
H       -3.643865   -4.575980    9.489351
H       -4.048145   -5.824385    8.300639
H       -2.484293   -5.856325    9.125088
N       -3.379403   -3.545819    6.851146
87
wb97xd_L2_Ia.log
O        0.893717    4.802833    5.996703
N        1.335682    2.136922    4.373321
C       -0.939594    3.046557    3.885211
H       -0.935951    3.626951    4.808005
H       -1.504538    3.592643    3.117859
C        0.502070    2.878705    3.418139
H        0.514522    2.353040    2.457063
H        0.916874    3.878276    3.229602
C        2.161436    1.128850    3.699146
H        2.945991    0.816545    4.392225
H        2.659026    1.535313    2.803673
C        1.376735   -0.110035    3.313182
H        0.603014    0.119976    2.577957
H        2.063091   -0.822401    2.837552
C        0.203949   -2.056622    4.228694
H        0.079353   -2.571067    5.180935
H        0.888241   -2.642893    3.601751
C       -1.146592   -1.941540    3.540729
H       -1.020937   -1.472088    2.560357
H       -1.545140   -2.946418    3.357766
C       -2.868103   -0.214260    3.485517
H       -3.712798    0.143189    4.078069
H       -3.271826   -0.737446    2.605983
C       -2.085564    1.008999    3.024508
H       -1.239399    0.734084    2.391133
H       -2.752481    1.627749    2.410045
C        1.608253    3.843824    6.285574
C        2.221192    2.967914    5.196866
H        2.935423    2.291670    5.652657
H        2.782308    3.674446    4.559630
N        2.083787    3.706292    7.555881
H        1.646700    4.361898    8.188510
C        1.927443    1.556548    8.820063
C        1.372805    0.621325    7.964951
C        0.240539   -0.154910    8.425917
C        0.591888    0.775875   10.640755
C       -0.061207   -0.108319    9.790974
H       -0.877326   -0.705329   10.182747
O       -0.451395   -0.768020    7.528606
N        1.533548    1.618459   10.148163
C        2.182488    2.611928   11.011772
H        3.251854    2.405277   11.085851
H        2.029191    3.614703   10.610743
H        1.755038    2.582326   12.007655
C        2.815421    2.609653    8.198796
H        3.500559    3.060637    8.917573
H        3.434969    2.112974    7.454342
O        1.670448    0.527884    6.712988
N       -1.599559    1.762153    4.185426
N        0.757639   -0.725390    4.498169
H        1.475028   -0.798384    5.220950
C       -3.050771   -1.976385    5.081634
H       -3.865283   -1.326855    5.376845
H       -3.459002   -2.763654    4.428795
C       -2.473848   -2.686856    6.301278
O       -1.612127   -3.558574    6.172310
C        0.224447    0.812930   12.099907
H       -0.503600    0.025093   12.297274
H        1.087357    0.634258   12.748283
H       -0.229384    1.767009   12.386664
N       -2.091998   -1.138449    4.339125
H       -2.403446    1.952286    4.788226
In       -0.565394    0.598672    5.838091
O       -0.460371    2.313006    6.879653
H       -1.314206    2.753591    6.933734
C       -3.990211   -1.433037    7.906403
H       -4.556785   -1.152938    7.020779
H       -4.700304   -1.942183    8.561517
N       -2.981548   -2.405798    7.515948
H       -2.501900   -2.889746    8.261485
C       -3.523381   -0.143089    8.536160
C       -3.131030    0.894144    7.701800
C       -3.166971    2.258233    8.248423
C       -3.549022    1.251753   10.468997
C       -3.342415    2.346969    9.658956
H       -3.306012    3.331410   10.114930
C       -3.882578   -1.155593   10.757362
H       -4.949046   -1.380648   10.847453
H       -3.362940   -2.019584   10.346638
H       -3.475143   -0.980894   11.749798
O       -2.842872    0.681370    6.448302
O       -3.052545    3.273211    7.508700
C       -3.685206    1.411936   11.958643
H       -4.622260    0.989621   12.333292
H       -2.861016    0.934806   12.498911
H       -3.669338    2.473990   12.205642
N       -3.654287    0.019319    9.911711
87
wb97xd_L2_Ib.log
O       -0.001020    4.117380    6.525161
N        1.147430    2.024411    4.569004
C       -1.146563    2.845525    3.971488
H       -1.195227    3.653087    4.701367
H       -1.742812    3.132848    3.098569
C        0.302901    2.648326    3.531079
H        0.304388    1.993550    2.657567
H        0.724280    3.609706    3.207623
C        2.193638    1.179645    3.943379
H        2.890101    0.888308    4.731061
H        2.750934    1.747585    3.184450
C        1.648510   -0.089508    3.308630
H        0.929996    0.133085    2.515471
H        2.480084   -0.626324    2.838183
C        0.195634   -2.034342    3.648165
H        0.296173   -2.943727    4.247922
H        0.600558   -2.255957    2.653905
C       -1.256916   -1.618744    3.500776
H       -1.320257   -0.768805    2.821148
H       -1.836975   -2.434035    3.049340
C       -3.073284   -0.398488    4.543266
H       -3.541130   -0.216238    5.511194
H       -3.779196   -0.962317    3.917599
C       -2.750317    0.934794    3.863656
H       -2.438435    0.802617    2.824623
H       -3.670684    1.531959    3.840980
C        1.039054    3.479210    6.675578
C        1.828583    3.001592    5.457895
H        2.765938    2.559378    5.780656
H        2.070111    3.912354    4.891695
N        1.555115    3.331986    7.925038
H        0.952260    3.746789    8.623481
C        2.002575    1.166895    8.987339
C        1.465574    0.338108    8.035719
C        0.566226   -0.729552    8.401352
C        1.052167   -0.154944   10.722101
C        0.407680   -0.944953    9.782036
H       -0.251477   -1.731187   10.129222
O       -0.054032   -1.318365    7.456193
N        1.830009    0.890181   10.332680
C        2.510559    1.747432   11.310474
H        3.565405    1.836695   11.049414
H        2.049076    2.737066   11.335669
H        2.447842    1.311039   12.301361
C        2.600082    2.456726    8.464221
H        3.135195    3.022461    9.226132
H        3.316551    2.222587    7.677390
O        1.601125    0.590249    6.764210
N       -1.684894    1.627200    4.591841
N        0.979171   -0.961396    4.293312
H        1.693136   -1.434132    4.858098
C       -2.178999   -2.461804    5.542567
H       -1.318990   -3.127910    5.461880
H       -3.019670   -2.974336    5.046097
C       -2.578130   -2.319850    7.005336
O       -3.148260   -1.322052    7.449115
C        0.878118   -0.451590   12.186975
H        0.184442   -1.285453   12.300296
H        1.823254   -0.739438   12.658586
H        0.468365    0.402183   12.733896
N       -1.862119   -1.220451    4.798222
H       -2.039867    1.854127    5.525208
In       -0.234587    0.210817    5.808419
O       -1.465813    1.133447    7.184546
H       -1.999803    0.456785    7.611292
C       -1.589024   -4.617572    7.530715
H       -1.776445   -4.978027    6.519066
H       -1.974046   -5.380547    8.210949
N       -2.401951   -3.413775    7.779886
H       -2.759375   -3.284459    8.715182
C       -0.098884   -4.408382    7.644428
C        0.645961   -4.303329    6.465380
C        1.976856   -3.665053    6.579763
C        1.763064   -3.842206    9.028784
C        2.498067   -3.556312    7.895095
H        3.511171   -3.184132    8.014979
C       -0.340425   -4.535636   10.079258
H       -1.238454   -3.916499   10.110850
H       -0.630170   -5.589286   10.068766
H        0.219215   -4.344558   10.988974
O        0.171197   -4.615383    5.311966
O        2.590576   -3.237072    5.560785
C        2.400978   -3.738411   10.388218
H        1.901063   -3.002356   11.025031
H        2.406231   -4.698620   10.914191
H        3.437019   -3.418856   10.268388
N        0.468156   -4.214020    8.904589
87
wb97xd_L2_III.log
O        0.197238    1.461493    8.004035
N        0.966756    2.721060    5.690629
C       -1.502836    2.714143    5.473595
H       -1.638876    3.016651    6.514149
H       -2.334675    3.128740    4.896264
C       -0.185754    3.244686    4.925954
H       -0.069321    2.937872    3.884215
H       -0.190732    4.340732    4.935493
C        2.217775    2.803664    4.901050
H        3.050266    2.687035    5.598582
H        2.314525    3.787668    4.427652
C        2.316048    1.695609    3.862092
H        1.551367    1.786104    3.085121
H        3.290806    1.762425    3.366212
C        2.074517   -0.778408    3.684348
H        2.479691   -1.620932    4.251244
H        2.689868   -0.660786    2.786378
C        0.631779   -1.048358    3.272785
H        0.271268   -0.227983    2.646836
H        0.573740   -1.964660    2.674165
C       -1.662730   -0.821220    4.098177
H       -2.320076   -1.302921    4.825221
H       -1.911449   -1.229315    3.112967
C       -1.913112    0.679986    4.122615
H       -1.338789    1.186608    3.343004
H       -2.970473    0.876364    3.922335
C        1.013136    2.409297    8.125136
C        1.120999    3.408437    6.989758
H        2.034757    4.006105    7.022558
H        0.291151    4.105940    7.152088
N        1.725569    2.558388    9.224965
H        1.526621    1.878460    9.946814
C        4.014901    2.983004    8.359500
C        4.445215    3.963300    7.454652
C        5.373201    3.524238    6.372925
C        5.150820    1.213347    7.228849
C        5.615082    2.122326    6.297162
H        6.196559    1.751216    5.458474
O        5.840305    4.342020    5.543973
N        4.418494    1.646009    8.278919
C        4.055068    0.706410    9.340891
H        3.930288    1.239873   10.280784
H        3.137973    0.171154    9.085213
H        4.855671   -0.015651    9.488379
C        2.955659    3.365781    9.359341
H        3.261968    3.266704   10.403173
H        2.733727    4.420468    9.189004
O        4.015531    5.169572    7.484999
N       -1.519473    1.237183    5.434454
N        2.150882    0.410437    4.547309
H        2.923551    0.276746    5.197858
C       -0.158471   -2.445211    5.107051
H        0.894551   -2.729811    5.181347
H       -0.667449   -3.235866    4.540435
C       -0.692035   -2.343362    6.526621
O       -0.877477   -1.213080    7.035805
C        5.412449   -0.259337    7.076744
H        5.884897   -0.442260    6.110279
H        6.079348   -0.651652    7.851659
H        4.468354   -0.814125    7.114754
N       -0.258513   -1.137734    4.451299
H       -2.191681    0.908682    6.124038
In        0.453545    0.356461    6.129073
O        1.977286   -0.672377    6.967444
H        1.799932   -1.060738    7.823885
C       -0.638574   -4.830822    6.778341
H       -1.275342   -5.100935    5.932593
H       -0.927911   -5.468684    7.616670
N       -0.935351   -3.450108    7.208456
H       -1.264674   -3.303807    8.153157
C        0.779319   -5.003215    6.311171
C        0.985013   -5.370447    4.973451
C        2.370438   -5.220030    4.438534
C        3.055248   -4.368101    6.659111
C        3.325318   -4.660118    5.335475
H        4.326526   -4.471876    4.959566
C        1.557381   -4.383736    8.580548
H        1.337173   -3.338077    8.813606
H        0.717478   -5.001367    8.890344
H        2.422292   -4.700654    9.160445
O        0.032514   -5.723708    4.198205
O        2.643432   -5.515542    3.250373
C        4.128712   -3.837259    7.568589
H        3.795413   -2.950963    8.116466
H        4.450153   -4.585523    8.301224
H        4.999629   -3.559916    6.973213
N        1.813924   -4.573266    7.151241
87
wb97xd_L2_II.log
O        0.410430    1.913363    8.158762
N        1.207385    2.724276    5.692982
C       -1.212801    2.856031    5.331999
H       -1.324810    3.229599    6.353329
H       -1.993532    3.325467    4.722658
C        0.161378    3.213850    4.783381
H        0.286859    2.745791    3.805620
H        0.246969    4.297516    4.628345
C        2.500815    2.500197    5.034744
H        3.238119    2.296922    5.818890
H        2.838962    3.396626    4.495142
C        2.453858    1.319615    4.084719
H        1.783440    1.509860    3.243142
H        3.453527    1.164972    3.662029
C        1.751600   -1.008825    3.838702
H        1.957151   -1.937110    4.369719
H        2.448087   -0.937017    2.994919
C        0.324675   -1.009888    3.303549
H        0.120633   -0.042500    2.840488
H        0.246365   -1.753500    2.495126
C       -1.966294   -0.648677    4.057298
H       -2.671029   -1.006179    4.811053
H       -2.347799   -0.957305    3.068743
C       -1.916258    0.873835    4.095477
H       -1.313564    1.272011    3.274870
H       -2.934164    1.254299    3.943992
C        1.225566    2.850519    8.125148
C        1.370305    3.625838    6.836020
H        2.293676    4.205459    6.771525
H        0.553713    4.356461    6.863416
N        1.906054    3.227759    9.202800
H        1.710841    2.688985   10.034759
C        4.214460    3.636137    8.349351
C        4.633499    4.455074    7.290761
C        5.626494    3.879438    6.343097
C        5.563531    1.790093    7.665081
C        6.003994    2.528401    6.582876
H        6.672064    2.053064    5.870676
O        6.054198    4.543471    5.365464
N        4.722492    2.351644    8.560175
C        4.324422    1.606509    9.756412
H        4.148008    2.296390   10.579603
H        3.425416    1.020736    9.548734
H        5.130292    0.943758   10.065167
C        3.079923    4.119266    9.215930
H        3.347387    4.245657   10.267946
H        2.804841    5.106222    8.840182
O        4.145249    5.621493    7.079994
N       -1.369027    1.394124    5.359665
N        1.992446    0.109436    4.781229
H        2.742039   -0.182212    5.405577
C       -0.775140   -2.711216    4.588165
H        0.193417   -3.160761    4.387021
H       -1.490458   -3.158721    3.877366
C       -1.257502   -3.111811    5.978920
O       -2.316509   -2.659151    6.418837
C        5.996505    0.361515    7.851196
H        6.548630    0.036975    6.968174
H        6.653560    0.235195    8.718344
H        5.135296   -0.301573    7.979525
N       -0.669940   -1.259403    4.354665
H       -1.997366    1.127163    6.118997
In        0.372014    0.292890    6.506753
O       -1.261806   -0.174768    7.657329
H       -1.646573   -1.016706    7.396552
C        0.790617   -4.475920    6.666663
H        1.183020   -4.375607    5.652526
H        0.844688   -5.534718    6.915086
N       -0.622933   -4.100497    6.671530
H       -1.102010   -4.303969    7.539251
C        1.618543   -3.612022    7.600316
C        1.562032   -2.256881    7.376204
C        2.308463   -1.325649    8.179324
C        3.134241   -3.270837    9.401211
C        3.093007   -1.894737    9.196428
H        3.687447   -1.265246    9.847453
C        2.446231   -5.566007    8.815344
H        1.445370   -5.935112    9.044901
H        2.825515   -6.052650    7.915430
H        3.100427   -5.817986    9.641890
O        0.848442   -1.768090    6.417549
O        2.190666   -0.082540    7.883978
C        3.996118   -3.827645   10.502212
H        3.408049   -4.374365   11.245121
H        4.770941   -4.496286   10.115679
H        4.494010   -3.003813   11.013684
N        2.408514   -4.111015    8.619672
66
wb97xd_L2_IVac.log
C       -1.835157    1.859052    3.627749
H       -1.989197    2.349904    4.592164
H       -2.718331    2.059095    3.009546
C       -0.588146    2.452716    2.979795
H       -0.432853    2.065897    1.968330
H       -0.711912    3.538243    2.894437
C        1.885934    2.479395    3.269629
H        2.539762    2.675778    4.124167
H        1.831416    3.401581    2.681054
C        2.455267    1.362707    2.402844
H        1.821300    1.226824    1.523177
H        3.454223    1.634089    2.040789
C        2.461343   -1.076795    2.217449
H        2.870857   -1.942581    2.743209
H        3.095469   -0.890994    1.342883
C        1.040062   -1.396290    1.779565
H        0.610598   -0.573230    1.201784
H        1.047715   -2.277259    1.130116
C       -1.243878   -1.733557    2.666513
H       -1.704723   -2.356851    3.434588
H       -1.404925   -2.230900    1.704574
C       -1.883478   -0.352268    2.625210
H       -1.446757    0.219498    1.803588
H       -2.954811   -0.450202    2.410696
N       -1.679127    0.408373    3.878439
N        2.492091    0.081711    3.137400
C       -2.567110   -0.075159    4.950105
H       -3.543766   -0.380081    4.558858
H       -2.739767    0.738796    5.660189
O       -2.740488   -1.917725    6.442217
C       -1.972979   -1.227313    5.777105
O       -0.700073   -1.362961    5.747113
N        0.197419   -1.626700    2.967267
H        0.497423   -2.497473    3.398855
C        3.640003    0.006443    4.040803
N        4.255534   -1.141920    6.114849
H        4.554094   -0.299711    3.514940
H        3.821652    0.990289    4.480657
C        5.448235   -0.306414    6.308373
C        5.095375    1.134231    6.598686
H        6.092761   -0.424682    5.437954
H        5.976374   -0.755564    7.153182
C        4.154956    1.368944    7.605495
N        5.640541    2.149639    5.802884
C        3.729873    2.776679    7.821167
O        3.642193    0.416115    8.294672
C        5.195835    3.422812    5.930483
C        6.740701    1.826411    4.891971
C        4.258717    3.726023    6.898032
O        2.937940    3.090496    8.742253
H        3.904631   -1.586683    6.952485
C        5.728984    4.501091    5.024430
H        7.490927    1.228092    5.410995
H        6.385250    1.284324    4.010919
H        7.225249    2.736810    4.554499
H        3.917312    4.753691    6.978503
H        5.163338    5.417812    5.195004
H        6.783233    4.722899    5.221351
H        5.628636    4.234992    3.967952
N        0.570008    2.102997    3.804158
H        0.478102    2.529920    4.724013
C        3.338642   -0.949683    5.184599
O        2.220978   -1.510334    5.243591
In        0.579957   -0.090650    4.630768
O        1.198611    1.063022    6.165638
H        1.730077    0.705172    6.882810
66
wb97xd_L2_IVhc.log
C       -1.880956    2.464363    3.892927
H       -2.304676    2.674324    4.880614
H       -2.509474    2.976451    3.151166
C       -0.461702    3.010984    3.856493
H        0.004216    2.845431    2.879645
H       -0.486906    4.094911    4.021280
C        1.766250    2.698711    4.879253
H        2.119299    2.646665    5.906877
H        1.902423    3.726702    4.522598
C        2.587902    1.764236    3.994959
H        2.272689    1.899229    2.957371
H        3.644208    2.039791    4.055290
C        2.532998   -0.501614    3.118517
H        2.639126   -1.539448    3.447563
H        3.444493   -0.231480    2.568713
C        1.324132   -0.419468    2.198392
H        1.173169    0.592649    1.811294
H        1.496463   -1.071000    1.333023
C       -1.123223   -0.756107    2.174500
H       -1.804968   -1.505684    2.585225
H       -0.961270   -1.008167    1.119911
C       -1.735573    0.634706    2.284860
H       -1.070873    1.360302    1.809457
H       -2.688679    0.672929    1.740021
N       -1.904715    1.007845    3.693431
N        2.390838    0.335580    4.332818
C       -3.100795    0.418147    4.291368
H       -3.313454   -0.544011    3.814964
H       -3.986692    1.049117    4.146477
O       -1.722176   -0.022254    6.200210
C       -2.920744    0.119867    5.785996
O       -3.927987   -0.006698    6.484595
N        0.126530   -0.826976    2.938970
H        0.262011   -1.777230    3.281582
O        4.388741    1.683449    6.300245
C        3.786581    0.631800    6.508257
N        3.764478    0.110727    7.768410
H        4.242891    0.728373    8.412247
C        2.733343   -0.714506    8.407233
H        2.280246   -1.359759    7.654287
H        3.224836   -1.354716    9.138088
C        1.664375    0.176289    9.002664
C        0.918292    0.880597    8.080462
C        0.051035    1.969354    8.513864
C        0.668866    1.330927   10.821386
C       -0.051541    2.101543    9.929271
H       -0.710109    2.867471   10.325790
O        1.110657    0.639374    6.818604
O       -0.520700    2.726682    7.684674
C        0.501164    1.539472   12.302840
H       -0.220533    2.339511   12.469323
H        0.123275    0.641190   12.800804
H        1.439460    1.829462   12.784980
C        2.332822   -0.436444   11.280726
H        2.143883   -1.494398   11.090754
H        3.397476   -0.224617   11.159438
H        2.059696   -0.225688   12.308911
N        1.538034    0.388427   10.365835
C        3.320096   -0.237640    5.345357
H        2.854748   -1.159055    5.696786
H        4.264505   -0.503090    4.846561
N        0.336036    2.339353    4.884004
H       -0.031517    2.578701    5.819236
In        0.097665    0.081664    5.100927
O        0.447112   -1.931226    5.354032
H        0.355822   -2.256237    6.249762
86
wb97xd_L2.log
O        2.711102    3.360333    6.014414
O        3.359399   -0.304354    5.055383
N        0.212627    2.152611    5.178845
N        1.768118   -1.071191    2.726345
C       -0.928887    0.009167    5.702800
H       -0.573878    0.054810    6.739054
H       -1.918875   -0.461491    5.733692
C       -1.064203    1.431271    5.147913
H       -1.403847    1.377070    4.110813
H       -1.848061    1.979947    5.699419
C        0.341521    3.104030    4.070274
H        1.129646    3.814554    4.323601
H       -0.597089    3.669016    3.929079
C        0.721198    2.412230    2.763930
H       -0.035140    1.645686    2.522923
H        0.677980    3.152491    1.954701
C        2.478821    1.074263    1.691080
H        3.556561    0.892594    1.780335
H        2.343357    1.661114    0.773683
C        1.748137   -0.267478    1.515861
H        0.698591   -0.077638    1.270235
H        2.182252   -0.803304    0.651506
C        0.626575   -1.960873    2.895273
H        0.943711   -2.835217    3.469818
H        0.258145   -2.335170    1.927781
C       -0.503818   -1.274447    3.655529
H       -0.893162   -0.445399    3.039001
H       -1.330425   -1.982701    3.794359
C        1.879001    3.014920    6.843432
C        3.268828   -1.446889    4.603858
C        3.047708   -1.640091    3.098854
H        3.155461   -2.685263    2.776851
H        3.853169   -1.080871    2.616268
C        0.418442    2.748997    6.487240
H       -0.123551    3.707047    6.605853
H       -0.006123    2.070047    7.226157
N        2.219005    2.925316    8.156341
H        3.209119    3.032103    8.321081
N        3.332092   -2.519683    5.416474
H        3.493572   -2.315029    6.406335
C        3.285371   -3.929250    5.042471
H        4.246591   -4.256993    4.638620
H        2.533738   -4.098867    4.269723
C        2.983503   -4.779515    6.247394
C        3.996354   -5.391677    6.922484
C        3.760985   -6.237574    8.075065
C        1.385902   -5.747632    7.734059
C        2.392837   -6.382497    8.428061
H        2.133594   -7.018998    9.266229
C        1.367054    0.796052    9.102346
C        2.485340    0.068953    8.809086
C        2.438986   -1.351716    8.563602
C        0.045114   -1.195317    9.021758
C        1.154161   -1.934496    8.674407
H        1.048793   -2.996788    8.491722
O        5.285746   -5.243880    6.553281
H        5.785191   -5.787702    7.186695
O        3.508687   -1.943792    8.256305
O        4.745508   -6.767799    8.643376
N        1.674957   -4.935734    6.677274
N        0.153604    0.144395    9.258233
C        0.610302   -4.241662    5.940014
H       -0.293350   -4.207924    6.540260
H        0.899528   -3.208780    5.736806
H        0.386444   -4.766752    5.007304
C       -1.011087    0.915436    9.718418
H       -0.722917    1.564043   10.544155
H       -1.436371    1.508674    8.904218
H       -1.775275    0.241048   10.088237
C        1.454362    2.309406    9.227170
H        0.469017    2.768813    9.272150
H        1.953655    2.568582   10.164362
O        3.699750    0.645412    8.712306
H        4.296738   -0.079914    8.458269
N       -0.016548   -0.843582    4.957191
H        0.850547   -0.330864    4.812838
N        2.071265    1.874657    2.833854
H        2.163179    1.311648    3.675547
C       -1.300659   -1.855665    9.124330
H       -1.220049   -2.883090    8.771415
H       -1.662690   -1.887681   10.156295
H       -2.048933   -1.349129    8.508860
C       -0.049000   -5.960518    8.130575
H       -0.653176   -6.313883    7.290895
H       -0.093305   -6.709226    8.921093
H       -0.508696   -5.046639    8.519242
87
wb97xd_L2_TS(Ib).log
O        0.491967    4.218601    6.833854
N        1.111640    1.774188    4.632509
C       -1.189210    2.734906    4.527865
H       -1.030437    3.360733    5.405878
H       -1.887694    3.237286    3.850305
C        0.141983    2.534142    3.813283
H       -0.023628    1.983795    2.883102
H        0.558339    3.511685    3.539560
C        2.103835    1.083952    3.773154
H        2.928181    0.767459    4.416035
H        2.509552    1.767648    3.016930
C        1.524986   -0.150705    3.102430
H        0.728161    0.113810    2.401902
H        2.311758   -0.641083    2.519250
C        0.171036   -2.159465    3.488494
H        0.301635   -3.065240    4.089028
H        0.544459   -2.378292    2.481187
C       -1.290968   -1.765054    3.394814
H       -1.400401   -0.914896    2.718652
H       -1.865854   -2.589776    2.951704
C       -3.068788   -0.566056    4.498975
H       -3.599908   -0.513265    5.449215
H       -3.733874   -1.041021    3.763548
C       -2.712425    0.839831    4.035959
H       -2.261843    0.851932    3.040413
H       -3.627682    1.438681    3.976920
C        1.122020    3.116468    6.886114
C        1.848543    2.617272    5.606544
H        2.709796    2.028767    5.908985
H        2.212277    3.521693    5.101335
N        2.006526    3.022759    8.019237
H        1.630171    3.576631    8.776743
C        1.998083    0.738694    9.008800
C        1.406355   -0.093597    8.079462
C        0.133259   -0.669011    8.429530
C        0.521447   -0.012513   10.728885
C       -0.241263   -0.670343    9.777758
H       -1.166810   -1.146476   10.079084
O       -0.637545   -1.018465    7.455319
N        1.598115    0.713246   10.333024
C        2.369250    1.509269   11.296783
H        3.433935    1.330433   11.150115
H        2.151356    2.572484   11.173045
H        2.116769    1.218018   12.310679
C        2.818868    1.886626    8.461238
H        3.537778    2.276017    9.183027
H        3.400571    1.503868    7.623052
O        1.760091   -0.129740    6.823977
N       -1.757171    1.441688    4.977541
N        0.971696   -1.082620    4.104257
H        1.746533   -1.550682    4.593136
C       -2.170859   -2.654445    5.429445
H       -1.278159   -3.279134    5.401224
H       -2.950416   -3.199673    4.869055
C       -2.709613   -2.563552    6.854042
O       -3.538121   -1.722745    7.202441
C        0.139329   -0.075059   12.181427
H       -0.761313   -0.680876   12.284289
H        0.923790   -0.542084   12.785648
H       -0.069462    0.914914   12.596562
N       -1.861865   -1.395023    4.712864
H       -2.247279    1.625224    5.849262
In       -0.070257    0.087415    5.749355
O       -0.072645    1.893504    7.042404
H       -0.489988    2.047004    7.891685
C       -1.369065   -4.639014    7.529770
H       -1.510596   -5.125722    6.563952
H       -1.611984   -5.381781    8.293575
N       -2.362870   -3.566547    7.693065
H       -2.843098   -3.513136    8.579179
C        0.076010   -4.209858    7.576700
C        0.800718   -4.197957    6.378482
C        2.107329   -3.505319    6.399171
C        1.910873   -3.370535    8.851418
C        2.626462   -3.204925    7.683294
H        3.616488   -2.763760    7.742647
C       -0.142278   -4.031669   10.012520
H       -1.124831   -3.573445    9.911260
H       -0.256240   -5.098921   10.222368
H        0.347463   -3.559692   10.858151
O        0.333771   -4.669679    5.276655
O        2.708562   -3.206841    5.327171
C        2.538764   -3.026803   10.174835
H        2.011200   -2.209228   10.676347
H        2.564472   -3.883022   10.856177
H        3.566253   -2.702772   10.005015
N        0.637860   -3.826890    8.793264
87
wb97xd_L2_TS(III).log
O       -0.282696    2.061524    7.750708
N        0.971473    2.637011    5.288130
C       -1.454935    3.003569    4.965448
H       -1.551191    3.535403    5.913660
H       -2.197375    3.408209    4.271176
C       -0.054540    3.203317    4.392820
H        0.026677    2.705636    3.422462
H        0.119284    4.271887    4.220586
C        2.232391    2.317927    4.579983
H        3.020787    2.259145    5.332097
H        2.492807    3.113605    3.872780
C        2.150164    0.982854    3.849082
H        1.426611    1.012685    3.030288
H        3.124520    0.757070    3.404579
C        1.432068   -1.372462    4.144484
H        1.625747   -2.171798    4.864280
H        2.077580   -1.559356    3.280980
C       -0.027025   -1.392901    3.712754
H       -0.204982   -0.614547    2.967059
H       -0.260493   -2.354922    3.241623
C       -2.255667   -0.672821    4.426798
H       -2.956450   -0.829089    5.250535
H       -2.616789   -1.251156    3.568876
C       -2.238250    0.811125    4.086352
H       -1.604684    1.022156    3.222552
H       -3.251516    1.131234    3.825223
C        0.910506    2.616957    7.748414
C        1.217315    3.459215    6.501281
H        2.241068    3.842606    6.501615
H        0.528843    4.308944    6.522647
N        1.328474    3.149736    8.948713
H        0.948304    2.647630    9.738260
C        3.817462    2.873132    8.730080
C        4.534718    3.221693    7.576896
C        5.459868    2.200915    7.016659
C        4.811512    0.698802    8.868517
C        5.514842    0.958064    7.710147
H        6.147042    0.174435    7.302464
O        6.114454    2.419705    5.965288
N        3.997222    1.649849    9.386025
C        3.340691    1.403905   10.673587
H        3.059702    2.347010   11.133296
H        2.446689    0.782199   10.559966
H        4.027387    0.902783   11.354419
C        2.658782    3.748921    9.137071
H        2.695067    4.085307   10.176659
H        2.737482    4.647502    8.523564
O        4.368955    4.336400    6.962648
N       -1.730567    1.572750    5.242963
N        1.756050   -0.089080    4.790492
H        2.534194   -0.225715    5.431684
C       -1.010154   -2.349383    5.715594
H       -0.757766   -3.264626    5.167004
H       -2.038154   -2.480226    6.070108
C       -0.198841   -2.175605    6.981640
O       -0.043099   -1.021433    7.458410
C        4.942747   -0.623795    9.574459
H        5.492285   -1.317233    8.936276
H        5.492604   -0.531913   10.517583
H        3.968985   -1.069364    9.799905
N       -0.924494   -1.149271    4.865929
H       -2.440615    1.540721    5.971092
In        0.125787    0.661398    6.190814
O        1.876194    1.242324    7.310759
H        2.174689    0.809534    8.113432
C        0.470837   -4.572839    7.048689
H       -0.483236   -4.950961    6.680105
H        0.767745   -5.208845    7.884926
N        0.285484   -3.222365    7.616567
H        0.734851   -3.010432    8.497586
C        1.427081   -4.601735    5.887894
C        0.915756   -4.943748    4.626676
C        1.867933   -4.925667    3.481258
C        3.618836   -4.150100    5.047776
C        3.191908   -4.497620    3.781735
H        3.897786   -4.420353    2.960401
C        3.219469   -3.862853    7.435145
H        3.052106   -2.798280    7.626040
H        2.701793   -4.457175    8.185121
H        4.279858   -4.075236    7.542015
O       -0.320134   -5.216848    4.430423
O        1.498585   -5.239083    2.324446
C        5.024139   -3.661538    5.274353
H        5.040250   -2.689193    5.776768
H        5.612649   -4.362179    5.875833
H        5.523082   -3.552173    4.310932
N        2.763697   -4.233248    6.093567
87
wb97xd_L2_TS(II).log
N        0.026257    1.573862    4.893727
C       -2.150915    1.583390    3.764730
H       -2.628015    2.072757    4.617162
H       -2.683867    1.902113    2.860531
C       -0.689064    2.032370    3.695047
H       -0.189738    1.626567    2.810190
H       -0.655001    3.124091    3.611428
C        1.492244    1.739075    4.884844
H        1.802966    1.893556    5.916819
H        1.771720    2.631136    4.312551
C        2.223052    0.536450    4.292117
H        1.927918    0.436785    3.244132
H        3.300228    0.731756    4.308020
C        2.044547   -1.859087    3.992786
H        2.107111   -2.792370    4.560641
H        2.975734   -1.767703    3.416945
C        0.858586   -1.956210    3.056989
H        0.790736   -1.090497    2.393662
H        0.977221   -2.838302    2.417657
C       -1.588828   -2.040393    3.009601
H       -2.370295   -2.569715    3.555386
H       -1.408146   -2.574985    2.070884
C       -2.022375   -0.614270    2.711330
H       -1.238966   -0.100552    2.148405
H       -2.919896   -0.617689    2.080155
N       -2.259945    0.123797    3.961369
C       -3.512197   -0.296783    4.626144
H       -4.086003   -0.959553    3.968174
H       -4.137526    0.572282    4.843413
C       -3.204683   -1.074853    5.913020
O       -2.188571   -1.878371    5.914554
N       -0.373853   -2.039825    3.849544
H       -0.362137   -2.917635    4.362881
In       -0.599894   -0.432850    5.589606
O       -2.268330    0.284811    6.759435
H       -2.517815    1.208736    6.847565
C       -5.395816   -0.521450    6.927449
H       -5.026629    0.497502    7.072795
H       -5.844049   -0.833403    7.875127
N       -4.272913   -1.431369    6.677379
H       -3.997226   -2.007148    7.459521
C       -6.406684   -0.454274    5.814269
C       -6.574726    0.762556    5.135910
C       -7.524665    0.774220    3.993777
C       -7.953734   -1.625185    4.420795
C       -8.157314   -0.465806    3.697894
H       -8.835442   -0.498209    2.850022
C       -6.894588   -2.838352    6.253591
H       -6.752719   -2.597139    7.304884
H       -7.767083   -3.482249    6.183640
H       -6.014043   -3.374909    5.892231
O       -5.909678    1.821614    5.430591
O       -7.732561    1.818256    3.321900
C       -8.661177   -2.897677    4.036624
H       -7.961915   -3.724339    3.878162
H       -9.386651   -3.211153    4.794867
H       -9.206577   -2.734510    3.106197
N       -7.113202   -1.613610    5.479906
N        1.910444   -0.749366    4.960629
O        3.849740    0.935271    6.732453
C        3.236889   -0.064763    7.095263
N        3.177080   -0.377846    8.423968
H        3.652265    0.330355    8.970343
C        2.076307   -1.020677    9.152597
H        1.632864   -1.799201    8.533786
H        2.498762   -1.500521   10.033167
C        1.035429    0.031070    9.470341
C        0.375665    0.547532    8.372677
C       -0.303721    1.832650    8.488171
C        0.152286    1.691228   10.914806
C       -0.433064    2.303150    9.827736
H       -0.992096    3.218765    9.988818
O        0.565319   -0.057892    7.222169
O       -0.708382    2.489286    7.489591
C       -0.031489    2.258926   12.295953
H       -0.657922    3.148972   12.233451
H       -0.527025    1.548318   12.964543
H        0.920595    2.549847   12.749398
C        1.597894   -0.077926   11.854060
H        1.337530   -1.136720   11.883806
H        2.680222    0.035282   11.759735
H        1.288700    0.368689   12.792688
N        0.912544    0.576500   10.734385
C        2.795522   -1.120409    6.093751
H        2.322200   -1.956672    6.606671
H        3.753191   -1.485003    5.688487
H       -0.318497    2.078635    5.727463
3
wb97x_H2O.log
O       -0.209490    1.498721    0.000000
H        0.749755    1.532949    0.000000
H       -0.497431    2.414375    0.000000
24
wb97x_HOPO.log
C       -2.173167   -2.332360   -0.120864
C       -0.815264   -2.242296   -0.189726
C       -0.113496   -0.976944   -0.124839
C       -0.955628    0.158904    0.011517
C       -2.325762    0.043254    0.090216
H       -0.504892    1.145258    0.051129
N       -2.924885   -1.179197    0.046686
C       -4.389073   -1.295130    0.106135
H       -4.648839   -2.223295    0.612541
H       -4.800202   -0.471185    0.684113
H       -4.816127   -1.276745   -0.901098
C       -3.182974    1.271738    0.219483
H       -2.551971    2.158095    0.144443
H       -3.939241    1.320551   -0.569337
H       -3.697000    1.304393    1.185457
C       -2.857580   -3.673133   -0.210171
H       -2.146208   -4.368151   -0.669423
H       -3.718995   -3.607843   -0.882113
O       -0.031011   -3.340587   -0.334103
H        0.875665   -2.988023   -0.363451
O        1.141046   -0.977912   -0.198879
N       -3.328614   -4.112883    1.107027
H       -3.836194   -4.985558    1.017049
H       -2.537932   -4.294999    1.715170
7
wb97x_InOH3.log
In        0.745382   -0.634580    0.063364
O        0.055688    1.103083   -0.460701
H       -0.883186    1.206347   -0.625605
O        2.644987   -0.868804    0.388054
H        3.235796   -0.121300    0.280746
O       -0.469265   -2.136078    0.263177
H       -0.123061   -2.991656    0.522936
87
wb97x_L1_III.log
O       -1.717232    2.859972    5.713716
N       -0.257634    2.239271    3.510925
C       -2.602960    1.883472    2.754923
H       -2.905900    2.852971    3.159440
H       -3.217561    1.704548    1.864429
C       -1.133621    1.926829    2.358909
H       -0.820209    0.968919    1.934141
H       -1.000826    2.675493    1.566713
C        1.152312    1.891326    3.210644
H        1.778194    2.390024    3.956982
H        1.445294    2.272739    2.223827
C        1.401432    0.392047    3.291859
H        0.880392   -0.151382    2.497496
H        2.472974    0.201997    3.157581
C        0.909871   -1.564956    4.726549
H        1.000351   -1.798540    5.791803
H        1.758391   -2.026080    4.207644
C       -0.398583   -2.121708    4.184776
H       -0.481835   -1.921710    3.111119
H       -0.431745   -3.208776    4.314079
C       -2.815042   -1.624455    4.146705
H       -3.630467   -1.650447    4.875189
H       -2.853093   -2.578260    3.607588
C       -3.007718   -0.487970    3.147884
H       -2.258684   -0.565912    2.354487
H       -3.992723   -0.574482    2.670735
C       -1.211976    3.850300    5.131731
C       -0.365893    3.657569    3.891478
H        0.616626    4.083392    4.143231
H       -0.779640    4.252977    3.068550
N       -1.410584    5.068859    5.604275
H       -1.954927    5.103943    6.457252
C        0.234447    6.834938    6.141393
C        1.488171    6.221849    6.136378
C        2.509461    6.754935    7.075287
C        0.803664    8.360267    7.882638
C        2.075840    7.821448    7.913747
H        2.792947    8.233027    8.619135
O        3.672534    6.283119    7.114759
N       -0.111691    7.873817    7.015947
C       -1.459556    8.441312    6.941575
H       -1.593325    9.006573    6.014565
H       -2.211551    7.651380    6.994550
H       -1.629490    9.110126    7.779753
C       -0.776681    6.319821    5.155538
H       -1.570791    7.033237    4.933064
H       -0.255406    6.113716    4.220257
O        1.768913    5.241993    5.352745
N       -2.869822    0.848105    3.784041
N        0.929434   -0.099647    4.590139
H        1.513649    0.283024    5.331207
C       -4.094141    1.178645    4.545295
H       -4.999409    0.912906    3.981161
H       -4.114615    2.259786    4.723651
C       -4.046984    0.573069    5.935633
O       -2.941855    0.449748    6.509547
C        0.443155    9.491462    8.810420
H        1.320434    9.755420    9.402953
H        0.124741   10.385164    8.264577
H       -0.356955    9.214241    9.504705
N       -1.535474   -1.473812    4.868822
H       -1.636739   -1.900565    5.786378
In       -1.095807    0.795887    5.336864
O        0.017717    0.734169    7.009452
H       -0.381075    1.090407    7.804703
C       -6.488876    0.049649    5.908857
H       -6.728753    0.924693    5.303842
H       -7.217765    0.018107    6.721940
N       -5.171867    0.235673    6.548481
H       -5.052171   -0.084782    7.500608
C       -6.537068   -1.143490    4.991648
C       -6.655356   -0.914723    3.616701
C       -6.600923   -2.104323    2.722195
C       -6.323131   -3.510848    4.735133
C       -6.411679   -3.360330    3.365993
H       -6.336227   -4.246256    2.741061
C       -6.318827   -2.599226    6.993810
H       -5.277622   -2.560715    7.332044
H       -6.895934   -1.828503    7.500962
H       -6.745205   -3.556891    7.284921
O       -6.753691    0.261360    3.107084
O       -6.692714   -1.983179    1.476952
C       -6.129655   -4.875304    5.340773
H       -5.260681   -4.907674    6.005449
H       -7.005334   -5.194574    5.916043
H       -5.973898   -5.601193    4.541270
N       -6.411210   -2.429451    5.541427
87
wb97x_L1_II.log
O       -0.402867    4.406362    6.390807
N        0.440047    2.041630    4.494114
C       -2.040677    2.378154    4.506816
H       -1.955225    2.941839    5.437938
H       -2.859518    2.800491    3.905623
C       -0.733290    2.532942    3.742518
H       -0.782894    2.002101    2.786398
H       -0.617399    3.597085    3.495266
C        1.394274    1.368079    3.582212
H        2.368903    1.340524    4.074883
H        1.516186    1.937696    2.649137
C        1.011215   -0.065207    3.259908
H        0.063092   -0.116741    2.716421
H        1.778567   -0.494582    2.601969
C        0.690856   -2.275529    4.302739
H        0.855635   -2.770091    5.266099
H        1.408229   -2.685908    3.580421
C       -0.734307   -2.516691    3.829117
H       -0.863579   -2.122089    2.816031
H       -0.936548   -3.592917    3.777473
C       -2.877389   -1.321633    4.064876
H       -3.743488   -1.484713    4.712145
H       -3.090160   -1.878132    3.143334
C       -2.741244    0.158778    3.711112
H       -1.968465    0.277085    2.947196
H       -3.684532    0.522799    3.277399
C        0.621699    3.727722    6.446415
C        1.203983    3.116541    5.175650
H        2.186985    2.714684    5.395640
H        1.330237    3.965204    4.484425
N        1.340966    3.674227    7.598987
H        0.863959    4.143334    8.357108
C        2.184853    1.603260    8.680211
C        1.647646    0.618035    7.884516
C        0.957064   -0.497106    8.490149
C        1.772107    0.310613   10.637311
C        1.107034   -0.645434    9.876566
H        0.659373   -1.495198   10.382430
O        0.222923   -1.224539    7.717785
N        2.268442    1.428501   10.052374
C        2.927073    2.477257   10.843371
H        3.945589    2.630738   10.481725
H        2.365142    3.410839   10.771659
H        2.974880    2.186823   11.887558
C        2.528518    2.905455    7.986225
H        3.149017    3.560088    8.599585
H        3.108984    2.671194    7.093643
O        1.576875    0.722795    6.592511
N       -2.368776    0.977910    4.884188
N        0.902490   -0.838070    4.505573
H        1.754284   -0.692749    5.045355
C       -3.507202    1.035978    5.826717
H       -4.443643    1.226645    5.287506
H       -3.326380    1.868308    6.513692
C       -3.583689   -0.176284    6.734432
O       -2.548689   -0.769432    7.076841
C        1.918764    0.108100   12.121870
H        1.461435   -0.843465   12.395800
H        2.969668    0.073573   12.425640
H        1.421422    0.896576   12.694875
N       -1.664930   -1.825272    4.725371
H       -1.928477   -2.439673    5.486922
In       -0.502515    0.118730    6.078213
O       -1.062932    1.584070    7.395605
H       -1.448191    1.203982    8.186754
C       -6.094546   -0.133919    6.696417
H       -6.146834    0.954177    6.637508
H       -6.825119   -0.442218    7.448956
N       -4.778180   -0.544454    7.212669
H       -4.742171   -1.307340    7.874691
C       -6.391166   -0.652899    5.312836
C       -6.505710    0.271847    4.268881
C       -6.662742   -0.274376    2.892738
C       -6.594832   -2.545231    3.865375
C       -6.676510   -1.693951    2.781726
H       -6.760612   -2.125566    1.787752
C       -6.425700   -2.947934    6.261298
H       -5.396502   -3.256278    6.474130
H       -6.850980   -2.467962    7.140727
H       -7.023393   -3.835473    6.063275
O       -6.426147    1.542376    4.446100
O       -6.752188    0.486689    1.897639
C       -6.632999   -4.037250    3.669114
H       -5.780531   -4.533956    4.143146
H       -7.548678   -4.479860    4.076076
H       -6.604186   -4.257117    2.600729
N       -6.482161   -2.039032    5.113474
87
wb97x_L1_I.log
O       -1.646363    3.336898    7.002825
N        0.433168    2.657262    4.958037
C       -1.858010    2.489389    3.803802
H       -2.310779    2.542913    4.796334
H       -2.456261    3.145489    3.140896
C       -0.470064    3.121040    3.880001
H        0.045111    3.026745    2.919398
H       -0.646784    4.199065    3.998300
C        1.797384    2.440415    4.442296
H        2.463572    2.301815    5.296718
H        2.152148    3.318635    3.877752
C        1.900884    1.228860    3.544945
H        1.153609    1.282337    2.756754
H        2.885053    1.224857    3.058972
C        1.889220   -1.207405    3.326046
H        1.648294   -2.115319    3.883855
H        2.946914   -1.240779    3.035668
C        1.063079   -1.161596    2.038834
H        1.282845   -0.246668    1.472368
H        1.455834   -1.983162    1.420546
C       -1.293278   -0.511211    1.491746
H       -2.260598   -1.030056    1.468183
H       -0.960144   -0.480780    0.446564
C       -1.501575    0.945418    1.941707
H       -0.554551    1.477632    1.835263
H       -2.203463    1.430810    1.236225
C       -0.433706    3.409237    7.212631
C        0.533499    3.628639    6.064292
H        1.554481    3.629287    6.434612
H        0.329253    4.648917    5.703776
N        0.036446    3.423150    8.485323
H       -0.704833    3.333292    9.169236
C        1.519736    1.684643    9.354648
C        1.427130    0.777219    8.325511
C        1.199430   -0.615204    8.621345
C        1.517974   -0.068412   10.969730
C        1.305345   -1.002018    9.966291
H        1.190800   -2.047111   10.234971
O        0.889722   -1.378262    7.637991
N        1.598721    1.252178   10.669001
C        1.782103    2.262018   11.721891
H        2.652284    2.879691   11.494789
H        0.891599    2.889148   11.803899
H        1.951728    1.777880   12.677626
C        1.383256    3.147751    8.991000
H        1.566008    3.815414    9.832129
H        2.118720    3.397302    8.226485
O        1.403062    1.134841    7.064305
N       -1.972622    1.098612    3.325826
N        1.711203   -0.050856    4.266762
H        2.508221   -0.116871    4.901641
C       -3.398243    0.729010    3.390362
H       -3.579947   -0.138797    2.754610
H       -4.027377    1.548113    3.004717
C       -3.871152    0.438574    4.812842
O       -4.332390    1.334073    5.519085
C        1.637423   -0.524962   12.398575
H        1.530816   -1.609725   12.433006
H        2.612514   -0.270862   12.825585
H        0.859753   -0.089686   13.033069
N       -0.366243   -1.327267    2.251867
H       -0.583004   -1.387427    3.240005
In        0.154099   -0.164455    5.946080
O       -1.570637    0.353064    6.785466
H       -1.823415    1.279209    6.744048
C       -3.175730   -1.939533    4.528400
H       -2.395605   -1.544379    3.883622
H       -3.919105   -2.429865    3.888245
N       -3.795691   -0.835658    5.256469
H       -3.839330   -0.908441    6.263548
C       -2.505557   -2.964250    5.402978
C       -1.133889   -2.929473    5.538823
C       -0.439478   -4.103686    6.089244
C       -2.677632   -5.031887    6.576281
C       -1.308117   -5.094900    6.651928
H       -0.850431   -5.957250    7.128064
C       -4.736985   -3.961876    5.790071
H       -5.211182   -4.384787    6.673917
H       -5.088116   -2.936198    5.691369
H       -5.043865   -4.534892    4.909185
O       -0.418856   -1.924479    5.053855
O        0.801338   -4.233124    6.040338
C       -3.532991   -6.119847    7.165029
H       -4.148690   -5.746458    7.990022
H       -4.201165   -6.560529    6.418858
H       -2.889760   -6.909337    7.556081
N       -3.278395   -3.985270    5.948497
66
wb97x_L1_IVac.log
O       -0.477814   -0.877369    6.127851
N       -0.572114    1.532144    5.051147
C       -2.082434    2.054318    3.142992
H       -2.987381    1.772269    3.689039
H       -2.372813    2.860935    2.457015
C       -1.036547    2.578166    4.116055
H       -0.160768    2.941230    3.570523
H       -1.446641    3.435624    4.665840
C        0.726331    1.916424    5.663148
H        0.833495    1.380391    6.610322
H        0.731183    2.988796    5.894043
C        1.901676    1.563970    4.765795
H        1.878168    2.153008    3.844272
H        2.837028    1.812179    5.279964
C        2.763109   -0.249236    3.324957
H        2.895692   -1.333668    3.377964
H        3.744800    0.223456    3.446204
C        2.165568    0.126154    1.975240
H        2.076930    1.213172    1.876993
H        2.829931   -0.215263    1.172678
C        0.035209    0.078218    0.730082
H       -0.597025   -0.722991    0.337720
H        0.677447    0.408201   -0.095042
C       -0.815984    1.251088    1.208544
H       -0.167609    2.087888    1.486875
H       -1.462464    1.604547    0.393872
C       -1.220233   -0.083240    6.757475
C       -1.548414    1.263476    6.117198
H       -1.539708    2.073181    6.856665
H       -2.557178    1.199230    5.698858
C       -1.989792    0.468794   10.197329
C       -1.565034   -0.727111   10.770882
C       -0.955085   -0.659585   12.119034
C       -1.341279    1.787005   12.072033
C       -0.878763    0.644083   12.691551
H       -0.431639    0.735906   13.677800
O       -0.538008   -1.687573   12.707529
N       -1.898183    1.706488   10.840576
C       -2.426475    2.895770   10.169204
H       -1.831192    3.139288    9.284135
H       -3.467969    2.738414    9.879920
H       -2.395214    3.748199   10.840422
C       -2.585540    0.383446    8.809777
H       -3.547631   -0.143281    8.849751
H       -2.775111    1.355241    8.361104
O       -1.674682   -1.856518   10.147453
N       -1.617355    0.872636    2.386797
N        1.848262    0.134230    4.417359
H        2.092872   -0.405031    5.244173
C       -2.777147    0.049294    2.012473
H       -2.497193   -0.649147    1.217737
H       -3.602022    0.663379    1.630785
O       -4.415880   -1.218092    3.194226
C       -3.263542   -0.793503    3.196162
O       -2.394728   -1.014161    4.114839
C       -1.227252    3.119380   12.766188
H       -0.717864    2.977109   13.720468
H       -0.648318    3.840344   12.180494
H       -2.207977    3.559467   12.974574
N        0.825716   -0.465134    1.842618
H        0.923657   -1.473567    1.742520
In       -0.308503   -0.554459    3.921646
O        0.258188   -2.475225    3.631575
H       -0.125227   -3.129542    4.217245
N       -1.706171   -0.394087    7.937551
H       -1.463659   -1.292908    8.372275
66
wb97x_L1_IVhc.log
O       -1.181498    4.276522    6.779523
N        0.723620    2.843617    4.732826
C       -1.657943    2.729855    3.979081
H       -1.978497    2.953043    4.998734
H       -2.363478    3.191307    3.271310
C       -0.279836    3.347375    3.777900
H        0.079095    3.164192    2.759606
H       -0.390587    4.437349    3.868914
C        2.026531    2.626803    4.071620
H        2.793962    2.580011    4.847928
H        2.282331    3.469336    3.410199
C        2.103935    1.331079    3.285177
H        1.396294    1.324317    2.451727
H        3.108240    1.251237    2.846565
C        2.088716   -1.111619    3.517487
H        2.079486   -1.877538    4.300797
H        3.075418   -1.127325    3.035919
C        0.992948   -1.398719    2.499608
H        1.067714   -0.700260    1.659124
H        1.122061   -2.406335    2.085302
C       -1.370135   -0.690199    2.297238
H       -2.314803   -1.171418    2.564417
H       -1.197665   -0.924883    1.238487
C       -1.487488    0.827086    2.436644
H       -0.572838    1.293593    2.063586
H       -2.312460    1.190648    1.805840
C       -0.066458    3.800951    6.991630
C        0.970394    3.751354    5.874514
H        1.931208    3.478311    6.297841
H        1.045754    4.789693    5.511100
N        0.309707    3.489389    8.260237
H       -0.456081    3.591651    8.912418
C        1.333158    1.343831    8.987842
C        1.269153    0.591225    7.838526
C        0.792625   -0.772481    7.894909
C        0.834349   -0.565712   10.321738
C        0.651064   -1.330611    9.174587
H        0.350664   -2.368257    9.282555
O        0.501568   -1.340121    6.776420
N        1.134949    0.752758   10.226851
C        1.282976    1.590362   11.424496
H        2.288053    2.015503   11.460889
H        0.543111    2.393431   11.415083
H        1.129148    0.997030   12.319628
C        1.507091    2.836511    8.798568
H        1.766476    3.351769    9.724482
H        2.337760    2.995372    8.110444
O        1.479039    1.092584    6.660784
N       -1.700259    1.252548    3.835604
N        1.834733    0.182266    4.162668
H        2.423123    0.272979    4.989524
C       -3.023982    0.776875    4.295077
H       -3.761456    0.851774    3.485878
H       -3.353830    1.421847    5.112792
O       -4.136373   -1.235021    4.886016
C       -3.042778   -0.651317    4.859418
O       -1.944811   -1.116501    5.296618
C        0.681337   -1.208568   11.674759
H        0.452294   -2.266403   11.539587
H        1.600602   -1.138242   12.264638
H       -0.132429   -0.760844   12.253359
N       -0.303424   -1.223078    3.146958
H       -0.607906   -2.085931    3.579642
In       -0.162216    0.296914    5.370978
O       -1.357957    1.189058    6.787873
H       -2.018896    0.564366    7.090333
86
wb97x_L1.log
O        2.101729    0.422614    6.597199
N        0.615442    1.994837    4.892484
C       -1.863039    1.735218    4.455222
H       -2.191685    1.991762    5.467980
H       -2.636576    2.152129    3.784316
C       -0.551115    2.456738    4.144458
H       -0.319470    2.341787    3.080732
H       -0.728397    3.538327    4.302654
C        1.849606    2.576284    4.352352
H        2.617215    2.554588    5.133226
H        1.698807    3.635049    4.077853
C        2.374012    1.798692    3.150675
H        1.585985    1.748482    2.383619
H        3.203233    2.362550    2.700965
C        2.699042   -0.576176    2.559823
H        3.147104   -1.487722    2.974191
H        3.291473   -0.300750    1.677026
C        1.273445   -0.901150    2.102149
H        0.843176   -0.037973    1.563109
H        1.328168   -1.721781    1.375122
C       -0.969015   -1.504029    2.863538
H       -1.419276   -2.272132    3.507879
H       -1.032831   -1.892201    1.840109
C       -1.773925   -0.207315    2.971091
H       -1.297666    0.553468    2.343203
H       -2.796643   -0.347928    2.578837
C        1.425764    1.303697    7.122324
C        0.492971    2.207807    6.316611
H        0.668912    3.261388    6.603361
H       -0.526154    1.962925    6.633580
N        1.499712    1.510899    8.459501
H        2.125870    0.885084    8.950513
C       -0.332421    1.439456   10.090990
C        0.181684    0.428526   10.845848
C       -0.644417   -0.550786   11.516725
C       -2.543736    0.733291   10.648915
C       -2.041132   -0.335959   11.358523
H       -2.733550   -1.028395   11.825631
O       -0.087488   -1.485240   12.143201
N       -1.704740    1.616716   10.028770
C       -2.239042    2.779618    9.304515
H       -1.673655    3.672876    9.569699
H       -2.211152    2.606839    8.225331
H       -3.271341    2.947388    9.593705
C        0.628966    2.316427    9.302977
H        0.110178    3.047563    8.688415
H        1.251584    2.879016   10.006131
O        1.524451    0.263969   10.959558
H        1.639629   -0.503721   11.546338
N       -1.798298    0.280099    4.352350
N        2.833967    0.475913    3.558970
H        2.382042    0.218707    4.432223
C       -2.856947   -0.354316    5.126100
H       -2.882883   -1.426979    4.905823
H       -3.852999    0.058297    4.896447
O       -3.434970    0.497666    7.297308
C       -2.647326   -0.166186    6.624730
N       -1.543424   -0.704813    7.199800
H       -1.507720   -0.559488    8.201770
C       -0.634186   -1.697914    6.634019
H        0.391643   -1.319834    6.642207
H       -0.893222   -1.852734    5.589580
C       -0.773600   -3.017286    7.354260
C       -1.677259   -3.930844    6.906459
C       -0.242119   -4.434531    9.202012
C       -1.920330   -5.187021    7.585537
C       -1.149948   -5.373347    8.766175
H       -1.284513   -6.283751    9.341121
O       -2.422663   -3.698681    5.797745
H       -2.970156   -4.496738    5.695029
O       -2.766856   -5.978813    7.105913
N       -0.052060   -3.273036    8.510670
C        1.004660   -2.343233    8.931995
H        1.955934   -2.602903    8.458134
H        0.745467   -1.320675    8.663532
H        1.108667   -2.378007   10.013668
N        0.438875   -1.327551    3.221786
H        0.474909   -0.616994    3.951888
C       -4.029665    0.932839   10.544232
H       -4.534074    0.092609   11.023010
H       -4.348956    1.848198   11.052727
H       -4.341079    0.977693    9.497109
C        0.554239   -4.670837   10.455237
H        0.292887   -5.646618   10.866223
H        1.630460   -4.659889   10.257421
H        0.337531   -3.906412   11.210750
87
wb97x_L1_TS(III).log
O       -1.999205    2.769564    5.486060
N       -0.271416    2.014310    3.392823
C       -2.653335    1.886169    2.658969
H       -2.907483    2.819161    3.164759
H       -3.287831    1.796901    1.769318
C       -1.184067    1.930910    2.231152
H       -0.922790    1.033417    1.660914
H       -1.039759    2.785971    1.558527
C        1.104485    1.556104    3.074654
H        1.775207    1.990389    3.823026
H        1.415861    1.925417    2.089709
C        1.242268    0.043956    3.135338
H        0.638837   -0.447427    2.366454
H        2.286030   -0.229011    2.942358
C        0.708765   -1.913429    4.533593
H        0.766388   -2.204338    5.586943
H        1.538947   -2.396887    4.006124
C       -0.619300   -2.359126    3.940723
H       -0.657018   -2.138341    2.869000
H       -0.737800   -3.442104    4.052223
C       -2.992281   -1.696727    3.856651
H       -3.819845   -1.718189    4.572315
H       -3.062139   -2.627256    3.282084
C       -3.132858   -0.512677    2.903779
H       -2.391874   -0.586027    2.102071
H       -4.123735   -0.536646    2.430824
C       -0.823343    3.299694    5.448158
C       -0.231389    3.355653    4.027825
H        0.787959    3.739254    4.003168
H       -0.866830    4.054199    3.473230
N       -0.584241    4.405143    6.239782
H       -1.160938    4.372398    7.070676
C        1.590262    4.447784    7.564804
C        2.472150    3.401721    7.314092
C        3.390288    2.990019    8.398156
C        2.336518    4.716542    9.819370
C        3.256544    3.709762    9.622207
H        3.913142    3.438476   10.444512
O        4.229015    2.068488    8.240162
N        1.504836    5.076001    8.812808
C        0.540380    6.163257    9.002029
H       -0.403303    5.925537    8.511700
H        0.329042    6.292939   10.060010
H        0.925035    7.106050    8.600218
C        0.751063    4.987012    6.429668
H        0.631122    6.069772    6.518940
H        1.327201    4.815939    5.520615
O        2.499780    2.777423    6.169908
N       -2.935435    0.775671    3.608797
N        0.814005   -0.445368    4.462501
H        1.502218   -0.134561    5.144522
C       -4.100010    1.079194    4.469883
H       -5.045016    0.832196    3.967522
H       -4.097817    2.152344    4.684929
C       -3.969506    0.428173    5.838915
O       -2.835389    0.225459    6.345340
C        2.259195    5.424743   11.146186
H        3.051075    5.048595   11.795713
H        2.391721    6.506026   11.041168
H        1.302653    5.248209   11.649548
N       -1.716734   -1.632991    4.601842
H       -1.868566   -2.051848    5.515734
In       -1.163103    0.664441    5.059297
O        0.063379    1.904275    6.155449
H        1.047574    2.064808    6.132836
C       -6.435275    0.053468    5.984202
H       -6.659437    0.971264    5.439346
H       -7.095013    0.032235    6.854426
N       -5.060584    0.120824    6.519441
H       -4.891187   -0.230828    7.453065
C       -6.651694   -1.085800    5.024085
C       -6.883227   -0.777332    3.679104
C       -7.030367   -1.919632    2.734182
C       -6.679937   -3.445798    4.647570
C       -6.891056   -3.217993    3.302318
H       -6.961306   -4.073994    2.636474
C       -6.369244   -2.651260    6.930940
H       -6.844862   -1.874087    7.526492
H       -6.825452   -3.595067    7.221157
H       -5.299925   -2.691008    7.164921
O       -6.927121    0.428162    3.236050
O       -7.243167   -1.728673    1.512508
C       -6.551490   -4.852107    5.169580
H       -5.627294   -4.994703    5.738270
H       -7.391336   -5.125901    5.817161
H       -6.542177   -5.544975    4.326820
N       -6.590369   -2.403998    5.503949
87
wb97x_L1_TS(II).log
O       -1.978887    3.070579    6.445321
N        0.232925    2.297271    4.436968
C       -2.036930    1.584027    3.669345
H       -2.497102    2.036923    4.547454
H       -2.735828    1.697254    2.827220
C       -0.759532    2.354732    3.357916
H       -0.299823    1.972772    2.440977
H       -1.050744    3.393825    3.137229
C        1.604306    2.224062    3.904902
H        2.295379    2.435229    4.725017
H        1.775091    2.986605    3.127579
C        1.974514    0.862185    3.341169
H        1.317042    0.579079    2.513208
H        2.991164    0.923529    2.929308
C        2.377993   -1.489764    3.930225
H        2.580509   -2.095332    4.820280
H        3.308343   -1.410360    3.353676
C        1.289145   -2.147379    3.094109
H        1.147671   -1.597288    2.158131
H        1.579990   -3.168265    2.823436
C       -1.176588   -2.064051    2.998141
H       -1.979704   -2.587769    3.518764
H       -1.008943   -2.576327    2.042997
C       -1.581567   -0.620976    2.719232
H       -0.778183   -0.111110    2.177517
H       -2.465105   -0.608742    2.065706
C       -0.761674    3.202386    6.616494
C        0.155367    3.404067    5.412477
H        1.161239    3.625545    5.763502
H       -0.220680    4.317709    4.924839
N       -0.288813    3.327902    7.883271
H       -1.036474    3.264121    8.563111
C        1.210754    1.652463    8.874021
C        1.101530    0.715241    7.877725
C        1.072761   -0.692865    8.177746
C        1.453343   -0.063522   10.501268
C        1.286711   -1.037424    9.520861
H        1.310281   -2.081768    9.815334
O        0.844546   -1.497166    7.197470
N        1.397886    1.254954   10.185309
C        1.549490    2.299540   11.208000
H        2.428720    2.908952   10.989043
H        0.658027    2.929116   11.229212
H        1.675063    1.851227   12.187707
C        1.049467    3.094170    8.431820
H        1.207481    3.809564    9.239090
H        1.793150    3.309988    7.662077
O        0.957452    1.066903    6.633881
N       -1.855198    0.135799    3.960767
N        1.907480   -0.174685    4.383029
H        2.471480    0.138367    5.169115
C       -3.089376   -0.367187    4.632595
H       -3.610019   -1.078976    3.980081
H       -3.773383    0.464237    4.828688
C       -2.744028   -1.109471    5.922931
O       -1.753301   -1.930620    5.869323
C        1.688847   -0.481504   11.927961
H        1.714001   -1.570559   11.978579
H        2.643058   -0.105527   12.309485
H        0.891690   -0.133361   12.591863
N        0.027740   -2.125526    3.846483
H       -0.038320   -2.956828    4.425046
In       -0.137701   -0.392500    5.535910
O       -1.828002    0.223826    6.753633
H       -2.160749    1.131143    6.721602
C       -4.891917   -0.534285    7.058324
H       -4.497630    0.482469    7.149572
H       -5.251469   -0.828574    8.049529
N       -3.810812   -1.471676    6.718934
H       -3.479565   -2.018737    7.502191
C       -6.030486   -0.467174    6.071550
C       -6.213742    0.701391    5.323995
C       -7.360601    0.728969    4.378162
C       -7.955151   -1.545224    5.146118
C       -8.180330   -0.434518    4.356484
H       -9.030686   -0.443630    3.679436
C       -6.680974   -2.696283    6.892085
H       -6.979349   -2.435262    7.912763
H       -7.264694   -3.553604    6.569260
H       -5.629069   -2.979444    6.880397
O       -5.423791    1.715219    5.400554
O       -7.583368    1.729144    3.647154
C       -8.891752   -2.723450    5.077166
H       -8.383597   -3.634656    4.744447
H       -9.360744   -2.932243    6.044109
H       -9.684804   -2.503674    4.360505
N       -6.898742   -1.564696    5.987044
87
wb97x_L1_TS(I).log
O       -1.856809    3.709890    6.681510
N        0.562697    2.673801    5.236946
C       -1.545835    2.467266    3.870682
H       -2.157946    2.566584    4.765614
H       -2.079193    2.969670    3.047163
C       -0.221568    3.193196    4.093961
H        0.399073    3.162814    3.192729
H       -0.462983    4.251050    4.256827
C        1.982554    2.464317    4.890403
H        2.535217    2.315386    5.824297
H        2.412637    3.354102    4.404102
C        2.230976    1.255798    4.004739
H        1.794676    1.394987    3.016634
H        3.314287    1.153921    3.858046
C        2.047478   -1.204521    3.843407
H        1.660996   -2.052296    4.421769
H        3.143212   -1.276048    3.810164
C        1.527086   -1.278036    2.409677
H        1.827376   -0.387889    1.841799
H        2.075295   -2.112644    1.948045
C       -0.689180   -0.503601    1.581643
H       -1.678543   -0.930695    1.385473
H       -0.245463   -0.341698    0.590094
C       -0.832053    0.899415    2.191714
H        0.145874    1.378311    2.200736
H       -1.453785    1.490028    1.497622
C       -0.757079    3.597880    7.213637
C        0.533196    3.575439    6.405550
H        1.357635    3.295080    7.059667
H        0.720285    4.615667    6.089008
N       -0.644759    3.644491    8.569947
H       -1.541893    3.634050    9.032974
C        0.999834    1.850833    9.295004
C        0.601180    0.970907    8.310935
C        1.288858   -0.292618    8.156137
C        2.568408    0.245591   10.143619
C        2.247636   -0.632107    9.121741
H        2.756631   -1.588677    9.064697
O        0.979542   -0.991317    7.128749
N        1.977803    1.465232   10.208221
C        2.329425    2.407272   11.281120
H        2.571567    3.383305   10.860038
H        1.500007    2.505018   11.986262
H        3.202775    2.052887   11.817567
C        0.498043    3.288913    9.392535
H        0.199332    3.514558   10.419058
H        1.329921    3.969653    9.170046
O       -0.324033    1.207279    7.421010
N       -1.419108    1.022157    3.555331
N        1.688414    0.024642    4.607970
H        2.174891   -0.105145    5.495819
C       -2.768630    0.413669    3.499296
H       -2.634411   -0.602713    3.144348
H       -3.369972    0.949214    2.747481
C       -3.655057    0.393860    4.767865
O       -4.329950    1.417909    5.059763
C        3.581546   -0.157686   11.180591
H        3.897700   -1.182903   10.984390
H        4.471704    0.478393   11.151724
H        3.165542   -0.120793   12.191804
N        0.092709   -1.494999    2.288448
H       -0.327315   -1.754501    3.178410
In       -0.364327    0.078481    5.618262
O       -2.374125    0.310962    6.055549
H       -2.545483    1.094406    6.588679
C       -3.719158   -2.162697    4.804064
H       -3.121758   -2.183264    3.891731
H       -4.542027   -2.862818    4.626342
N       -4.318407   -0.843394    4.929834
H       -5.019363   -0.752854    5.652737
C       -2.818520   -2.775910    5.869428
C       -1.448510   -2.705159    5.724916
C       -0.602395   -3.722453    6.358360
C       -2.627439   -4.440550    7.574590
C       -1.275277   -4.511961    7.349055
H       -0.686422   -5.224735    7.919663
C       -4.851746   -3.571534    7.020987
H       -5.354168   -4.299514    6.375936
H       -5.093447   -3.791924    8.058599
H       -5.234642   -2.575560    6.807448
O       -0.892670   -1.814508    4.907651
O        0.590167   -3.904748    6.029636
C       -3.279008   -5.302213    8.622083
H       -3.706735   -4.701346    9.431717
H       -4.078573   -5.920403    8.202581
H       -2.529089   -5.964467    9.057095
N       -3.399006   -3.601168    6.829474
87
wb97x_L2_Ia.log
O        0.886958    4.850371    6.209347
N        1.298021    2.335276    4.406197
C       -1.072616    3.085396    4.191911
H       -0.994357    3.649628    5.124507
H       -1.749611    3.621478    3.510203
C        0.313181    3.011150    3.556917
H        0.252766    2.491712    2.592399
H        0.632700    4.038890    3.329495
C        2.058943    1.313148    3.686077
H        2.893988    1.007656    4.322346
H        2.488576    1.707341    2.747719
C        1.261776    0.066855    3.355329
H        0.426382    0.295426    2.690499
H        1.922503   -0.613582    2.799301
C        0.273547   -1.969990    4.243037
H        0.219961   -2.543123    5.169865
H        0.969115   -2.474589    3.557047
C       -1.112683   -1.913413    3.616770
H       -1.067329   -1.379840    2.660523
H       -1.440444   -2.936159    3.382208
C       -2.908576   -0.257543    3.795986
H       -3.719979    0.018615    4.472133
H       -3.357532   -0.696973    2.888924
C       -2.197201    1.030825    3.386842
H       -1.398134    0.831157    2.668488
H       -2.933098    1.656547    2.861163
C        1.725345    3.955725    6.323827
C        2.239127    3.228740    5.085862
H        3.116262    2.643252    5.348843
H        2.575864    4.030720    4.405613
N        2.328596    3.735263    7.521160
H        1.920868    4.294777    8.258208
C        2.536389    1.569905    8.709563
C        1.741308    0.735352    7.956339
C        0.798518   -0.141596    8.617888
C        1.804029    0.537061   10.730381
C        0.913305   -0.252521   10.012213
H        0.267086   -0.936115   10.554588
O       -0.084555   -0.718050    7.884046
N        2.573582    1.452138   10.093273
C        3.488531    2.327657   10.836982
H        4.517366    2.154963   10.514170
H        3.223236    3.374304   10.674408
H        3.423382    2.122959   11.900355
C        3.244019    2.680671    7.965604
H        4.029639    3.152497    8.557845
H        3.729017    2.243276    7.093325
O        1.691721    0.779771    6.661993
N       -1.644735    1.767636    4.535729
N        0.758007   -0.618483    4.560789
H        1.543107   -0.692341    5.206813
C       -2.913826   -2.177995    5.254456
H       -3.852060   -1.678058    5.471713
H       -3.144742   -3.067569    4.646546
C       -2.276880   -2.702754    6.541821
O       -1.267284   -3.409247    6.487611
C        1.896514    0.380336   12.225304
H        1.215886   -0.412017   12.539665
H        2.905319    0.100653   12.544672
H        1.611050    1.295405   12.753433
N       -2.067691   -1.239360    4.501264
H       -2.415427    1.948213    5.189228
In       -0.496588    0.623801    6.148864
O       -0.563476    2.272793    7.339550
H       -1.429926    2.683711    7.260535
C       -4.085775   -1.732313    8.030815
H       -4.706991   -1.718975    7.132527
H       -4.641781   -2.335430    8.748152
N       -2.863653   -2.455703    7.731655
H       -2.345191   -2.820959    8.518165
C       -3.958457   -0.294111    8.505021
C       -3.341185    0.632900    7.680550
C       -3.669437    2.052531    7.866719
C       -4.881768    1.405574    9.906990
C       -4.418502    2.365901    9.032619
H       -4.650014    3.408557    9.230564
C       -5.126537   -0.934635   10.588749
H       -6.051017   -1.405781   10.242532
H       -4.353128   -1.692206   10.718597
H       -5.308190   -0.485979   11.561075
O       -2.634918    0.261466    6.650296
O       -3.328167    2.912194    7.005468
C       -5.642298    1.811636   11.141459
H       -6.619933    1.324107   11.200982
H       -5.088870    1.577293   12.056981
H       -5.802766    2.890541   11.118755
N       -4.664783    0.092281    9.645975
87
wb97x_L2_Ib.log
O       -0.272504    4.415236    6.591530
N        0.893174    2.459705    4.528858
C       -1.545264    2.903637    4.180544
H       -1.639469    3.532200    5.067803
H       -2.259811    3.258098    3.426698
C       -0.127506    3.037519    3.632406
H       -0.067195    2.525053    2.666614
H        0.078582    4.098428    3.434494
C        1.934083    1.762534    3.739637
H        2.792684    1.589179    4.393065
H        2.277191    2.386514    2.901001
C        1.481238    0.411703    3.203052
H        0.602733    0.506880    2.556319
H        2.286026   -0.013209    2.590689
C        0.708627   -1.836934    3.905201
H        0.882125   -2.529412    4.735804
H        1.285179   -2.196056    3.044228
C       -0.768174   -1.793234    3.552472
H       -0.923246   -1.113425    2.711862
H       -1.104946   -2.783521    3.220868
C       -2.825869   -0.684209    4.196776
H       -3.507345   -0.579888    5.044717
H       -3.306802   -1.329267    3.447830
C       -2.559187    0.694322    3.596654
H       -1.954451    0.640106    2.685272
H       -3.520026    1.142301    3.312926
C        0.811696    3.838282    6.679589
C        1.564551    3.450652    5.407712
H        2.543274    3.057219    5.666987
H        1.715510    4.393676    4.860364
N        1.382377    3.678959    7.903979
H        0.788802    4.041288    8.638931
C        2.127740    1.533270    8.872545
C        1.610998    0.689828    7.925202
C        0.938927   -0.531052    8.296423
C        1.626244   -0.038105   10.585091
C        1.016891   -0.875194    9.656847
H        0.557222   -1.794806   10.005619
O        0.303770   -1.158763    7.373258
N        2.159383    1.150407   10.202107
C        2.787932    2.060448   11.169745
H        3.801622    2.300457   10.844754
H        2.200177    2.976820   11.260368
H        2.847967    1.588823   12.144996
C        2.537169    2.904944    8.368454
H        3.042593    3.501781    9.128449
H        3.239976    2.778458    7.543287
O        1.585107    1.028314    6.664474
N       -1.861588    1.522373    4.584992
N        1.153487   -0.495639    4.318654
H        1.984185   -0.584882    4.900251
C       -1.903623   -2.528671    5.505827
H       -1.004888   -3.146351    5.584249
H       -2.638616   -3.145485    4.961077
C       -2.475109   -2.280114    6.890341
O       -2.965519   -1.200487    7.227513
C        1.674715   -0.444384   12.033522
H        1.158402   -1.397869   12.153706
H        2.702894   -0.572569   12.386115
H        1.177686    0.285768   12.678889
N       -1.588453   -1.330478    4.702840
H       -2.440371    1.584147    5.423058
In       -0.248324    0.423362    5.831840
O       -1.442328    1.222975    7.277024
H       -1.998606    0.528050    7.642563
C       -1.886963   -4.665338    7.484090
H       -2.028018   -4.949067    6.439916
H       -2.469891   -5.375097    8.077882
N       -2.488794   -3.345107    7.715126
H       -2.937417   -3.172449    8.603265
C       -0.405069   -4.764183    7.745475
C        0.451000   -4.946274    6.653450
C        1.909368   -5.010700    6.936694
C        1.383260   -4.709479    9.333423
C        2.287381   -4.869464    8.302132
H        3.347443   -4.898793    8.541040
C       -0.908531   -4.486637   10.149733
H       -1.227602   -3.440578   10.216210
H       -1.781275   -5.119621    9.992445
H       -0.469033   -4.776720   11.100322
O        0.034654   -5.029257    5.439142
O        2.747097   -5.172961    6.013392
C        1.872793   -4.596832   10.753910
H        1.517980   -3.686623   11.248276
H        1.559514   -5.451170   11.363582
H        2.963610   -4.571677   10.751625
N        0.058337   -4.673936    9.066301
87
wb97x_L2_III.log
O        0.966424    1.380191    7.521516
N        1.041613    2.533027    5.045431
C       -1.329702    2.605773    5.805224
H       -1.067013    2.958224    6.805878
H       -2.311347    3.026143    5.560927
C       -0.311270    3.073434    4.774512
H       -0.622535    2.739245    3.781281
H       -0.285279    4.170099    4.746518
C        1.882081    2.582793    3.822673
H        2.919611    2.423550    4.132394
H        1.823503    3.572377    3.352139
C        1.500911    1.499757    2.817274
H        0.504027    1.661460    2.395976
H        2.209229    1.534259    1.980824
C        1.031885   -0.947928    2.711761
H        1.628023   -1.823462    2.986164
H        1.169001   -0.792581    1.635577
C       -0.445195   -1.193436    3.002043
H       -1.036337   -0.360384    2.610478
H       -0.787429   -2.100905    2.487864
C       -2.113315   -0.952067    4.766007
H       -2.372561   -1.400932    5.729925
H       -2.786382   -1.387049    4.017150
C       -2.321816    0.551845    4.852988
H       -2.149312    1.031882    3.885120
H       -3.359381    0.760734    5.134715
C        1.556003    2.485928    7.475188
C        1.686642    3.241133    6.164318
H        2.758463    3.414480    5.977501
H        1.248855    4.239749    6.292139
N        2.065617    3.017502    8.575233
H        1.948158    2.453210    9.407357
C        4.403356    3.893613    8.672498
C        5.100074    4.032213    7.468327
C        6.569193    3.797472    7.501846
C        6.344953    3.242570    9.901364
C        7.105512    3.402995    8.760581
H        8.172424    3.203582    8.817029
O        7.274528    3.935862    6.472759
N        5.018235    3.499297    9.871133
C        4.198587    3.202084   11.047793
H        3.331636    3.857526   11.087570
H        3.865481    2.157961   11.037212
H        4.768785    3.376988   11.957400
C        2.932245    4.205204    8.661952
H        2.603245    4.781738    9.528874
H        2.755480    4.823662    7.782266
O        4.527352    4.356436    6.363273
N       -1.386032    1.128538    5.838142
N        1.532715    0.195565    3.488951
H        2.489630   -0.002520    3.778587
C       -0.371333   -2.613236    4.992126
H        0.594975   -2.946772    4.594402
H       -1.106356   -3.380797    4.706610
C       -0.213943   -2.499925    6.498638
O        0.041426   -1.380402    7.008070
C        6.984027    2.773889   11.181744
H        8.040229    2.570344   10.998975
H        6.920100    3.529779   11.971687
H        6.521564    1.855294   11.556980
N       -0.703728   -1.287005    4.454295
H       -1.695038    0.845776    6.765876
In        0.718107    0.235001    5.668046
O        2.612412   -0.456908    5.839004
H        2.902403   -0.721316    6.713357
C       -0.684425   -4.939750    6.807579
H       -1.651271   -4.912552    6.300701
H       -0.816000   -5.520705    7.723584
N       -0.335522   -3.575386    7.255370
H       -0.193449   -3.417249    8.244566
C        0.282882   -5.561166    5.841688
C       -0.163772   -5.807545    4.538303
C        0.816996   -6.408097    3.590990
C        2.478721   -6.402739    5.424094
C        2.114543   -6.664541    4.117534
H        2.859011   -7.085510    3.446970
C        1.955899   -5.571231    7.662752
H        2.202822   -4.510243    7.770481
H        1.144042   -5.824156    8.344290
H        2.817911   -6.164208    7.956269
O       -1.345017   -5.508505    4.133835
O        0.504100   -6.654115    2.400627
C        3.879864   -6.695454    5.892363
H        4.366208   -5.807386    6.308093
H        3.901360   -7.481108    6.655025
H        4.473041   -7.039740    5.043799
N        1.575968   -5.882717    6.283135
87
wb97x_L2_II.log
O        0.499656    2.018310    7.685837
N        1.168986    2.548669    5.132251
C       -1.303171    2.865633    5.539942
H       -1.190108    3.259448    6.550576
H       -2.182187    3.346845    5.094007
C       -0.084931    3.200541    4.685221
H       -0.288104    2.876029    3.662037
H        0.048089    4.290625    4.648033
C        2.087370    2.385468    3.984962
H        3.065737    2.096937    4.383580
H        2.218251    3.334526    3.445588
C        1.616518    1.301949    3.030128
H        0.689891    1.578195    2.517494
H        2.377206    1.159300    2.251733
C        0.799039   -1.014038    2.967960
H        1.217743   -1.957759    3.319669
H        1.081995   -0.892745    1.914348
C       -0.718980   -1.029131    3.074827
H       -1.103737   -0.067358    2.727344
H       -1.128691   -1.789803    2.391506
C       -2.509500   -0.660492    4.670292
H       -2.876210   -1.010776    5.637830
H       -3.228459   -0.993626    3.902676
C       -2.469850    0.869133    4.662480
H       -2.217146    1.262234    3.672753
H       -3.476952    1.238571    4.894983
C        1.406213    2.851259    7.568174
C        1.847463    3.303650    6.193725
H        2.936399    3.201213    6.106454
H        1.644840    4.381829    6.104015
N        1.992247    3.403416    8.638501
H        1.648403    3.050196    9.520994
C        4.478153    3.202559    8.579037
C        5.229376    3.169228    7.398411
C        6.365242    2.208593    7.344268
C        5.771135    1.488320    9.631854
C        6.550673    1.393219    8.497170
H        7.352161    0.659137    8.477064
O        7.097596    2.120546    6.327472
N        4.769154    2.393581    9.687862
C        3.943105    2.472791   10.894818
H        3.524861    3.471112   11.002400
H        3.133090    1.735317   10.867499
H        4.552500    2.289118   11.777938
C        3.278650    4.114236    8.635186
H        3.276309    4.782640    9.500265
H        3.334494    4.748978    7.749856
O        4.962005    3.900977    6.374671
N       -1.496932    1.407019    5.629923
N        1.386124    0.067366    3.783035
H        2.285651   -0.269097    4.117701
C       -1.151383   -2.719128    4.707428
H       -0.251548   -3.119275    4.246303
H       -2.018156   -3.195059    4.217905
C       -1.226289   -3.158549    6.168280
O       -2.205550   -2.833918    6.848467
C        6.031379    0.593821   10.815111
H        6.793187   -0.140514   10.546369
H        6.401350    1.155638   11.679669
H        5.131057    0.055391   11.131454
N       -1.182575   -1.258252    4.454830
H       -1.812804    1.164453    6.569620
In        0.447765    0.249131    5.999788
O       -0.653195   -0.379874    7.628248
H       -1.104370   -1.220739    7.537099
C        1.065836   -4.345019    6.356738
H        1.191289   -4.246708    5.276409
H        1.223454   -5.395445    6.603793
N       -0.318777   -4.014824    6.709071
H       -0.579112   -4.262826    7.655516
C        2.050533   -3.416732    7.043278
C        1.968974   -2.104792    6.652904
C        2.721045   -1.073419    7.319529
C        3.736157   -2.864987    8.625183
C        3.630002   -1.516034    8.292237
H        4.263546   -0.798589    8.806554
C        3.024703   -5.217148    8.380439
H        2.054810   -5.561620    8.744679
H        3.320704   -5.801091    7.506499
H        3.758962   -5.371201    9.164138
O        1.157914   -1.739758    5.711176
O        2.478811    0.142145    6.969477
C        4.734838   -3.292577    9.667357
H        4.249512   -3.744083   10.538093
H        5.459607   -4.008111    9.267472
H        5.286990   -2.416104   10.010203
N        2.947378   -3.793097    8.026893
66
wb97x_L2_IVac.log
C       -1.964572    1.783273    3.539862
H       -2.111175    2.311580    4.486940
H       -2.866366    1.937935    2.933340
C       -0.746399    2.377521    2.838700
H       -0.612510    1.964421    1.833540
H       -0.893330    3.458387    2.723636
C        1.736852    2.447944    3.044729
H        2.407563    2.717688    3.866272
H        1.642273    3.328532    2.398480
C        2.319442    1.292713    2.237773
H        1.676925    1.088533    1.375913
H        3.306428    1.567247    1.842914
C        2.376805   -1.151440    2.188666
H        2.822287   -1.977447    2.750051
H        2.988074   -0.998287    1.290240
C        0.956211   -1.533781    1.798115
H        0.498799   -0.767376    1.164725
H        0.977396   -2.460394    1.213810
C       -1.312097   -1.839780    2.736001
H       -1.754667   -2.429755    3.542391
H       -1.479197   -2.390262    1.803159
C       -1.972947   -0.471225    2.633547
H       -1.549809    0.068059    1.781351
H       -3.045640   -0.594109    2.433131
N       -1.771016    0.348747    3.848892
N        2.399728    0.057243    3.043356
C       -2.634791   -0.109396    4.950524
H       -3.600891   -0.474505    4.582326
H       -2.839627    0.734099    5.617661
O       -2.731471   -1.865994    6.548468
C       -1.994601   -1.191996    5.832493
O       -0.716736   -1.293017    5.790095
N        0.132039   -1.697272    3.010356
H        0.448895   -2.535518    3.492916
C        3.568673    0.045391    3.926601
N        4.247498   -1.055609    6.017239
H        4.479838   -0.258113    3.391762
H        3.737405    1.049112    4.331808
C        5.449978   -0.232450    6.157451
C        5.134512    1.192789    6.565923
H        6.010410   -0.290431    5.223752
H        6.059969   -0.734836    6.915702
C        4.182913    1.395488    7.565628
N        5.816424    2.239924    5.929199
C        3.846498    2.803500    7.903571
O        3.584328    0.422786    8.163153
C        5.497054    3.525033    6.206258
C        6.904175    1.920703    5.000658
C        4.531781    3.802415    7.152665
O        3.008182    3.081635    8.795945
H        3.897842   -1.433179    6.889843
C        6.199014    4.650030    5.491261
H        7.581004    1.191768    5.450496
H        6.518223    1.527102    4.054697
H        7.482233    2.814235    4.784680
H        4.291020    4.842471    7.356281
H        5.738952    5.595072    5.784174
H        7.261369    4.703541    5.752206
H        6.120562    4.558771    4.403528
N        0.443484    2.078936    3.640442
H        0.374434    2.554454    4.538631
C        3.305794   -0.878583    5.108145
O        2.188415   -1.434650    5.219606
In        0.516563   -0.063301    4.579053
O        1.191360    1.167934    6.034409
H        1.710338    0.824280    6.770374
66
wb97x_L2_IVhc.log
C       -1.889444    2.477452    3.907975
H       -2.315012    2.671637    4.899676
H       -2.525126    2.994006    3.173645
C       -0.475609    3.039379    3.875349
H       -0.017588    2.910777    2.888064
H       -0.510452    4.118515    4.072792
C        1.774767    2.697539    4.842587
H        2.146681    2.670539    5.865930
H        1.910587    3.717324    4.459731
C        2.580565    1.739857    3.965998
H        2.251516    1.856673    2.929090
H        3.639758    2.013411    4.007511
C        2.528669   -0.545996    3.135479
H        2.624598   -1.577948    3.488745
H        3.449600   -0.294920    2.589899
C        1.332912   -0.477600    2.197031
H        1.209686    0.518897    1.760479
H        1.505226   -1.169483    1.362119
C       -1.124024   -0.728460    2.151888
H       -1.823522   -1.477392    2.536201
H       -0.949799   -0.964218    1.094436
C       -1.721373    0.668207    2.277783
H       -1.042244    1.394361    1.820699
H       -2.668899    0.726170    1.722503
N       -1.903046    1.023146    3.689864
N        2.384327    0.317428    4.331928
C       -3.103247    0.424294    4.270183
H       -3.310504   -0.534958    3.783543
H       -3.990645    1.054584    4.124188
O       -1.740032   -0.015164    6.192022
C       -2.936976    0.117581    5.763674
O       -3.951469   -0.022070    6.450606
N        0.114511   -0.831140    2.932889
H        0.215502   -1.781302    3.288141
O        4.382709    1.705908    6.268107
C        3.790202    0.652112    6.497127
N        3.781468    0.151377    7.765470
H        4.261133    0.782228    8.396001
C        2.770213   -0.683997    8.422294
H        2.328587   -1.353839    7.682530
H        3.279107   -1.301133    9.162753
C        1.683159    0.189812    9.013144
C        0.922147    0.878409    8.094343
C        0.037510    1.953200    8.535024
C        0.660631    1.313110   10.838337
C       -0.073046    2.075422    9.951285
H       -0.746983    2.827849   10.350697
O        1.111853    0.646749    6.824760
O       -0.540654    2.708434    7.708256
C        0.486546    1.509928   12.320978
H       -0.251485    2.295144   12.489937
H        0.126632    0.600498   12.812561
H        1.419252    1.814317   12.805735
C        2.358101   -0.421598   11.293823
H        2.199217   -1.482934   11.092074
H        3.418891   -0.181621   11.184441
H        2.069019   -0.227503   12.321857
N        1.549091    0.391722   10.379861
C        3.320332   -0.235613    5.349533
H        2.862861   -1.155057    5.718742
H        4.264247   -0.504650    4.849780
N        0.341054    2.348310    4.877465
H       -0.007022    2.583594    5.819754
In        0.090030    0.088237    5.101802
O        0.421707   -1.929001    5.356669
H        0.307219   -2.260754    6.248331
86
wb97x_L2.log
O        3.164604    3.076380    6.583509
O        2.056988   -0.862617    5.491803
N        0.649023    2.689757    5.118971
N        1.180146   -1.071647    2.869993
C       -1.401432    1.261364    5.223031
H       -1.319698    1.202208    6.316449
H       -2.475636    1.290759    4.995128
C       -0.762072    2.566330    4.735436
H       -0.824272    2.603632    3.644252
H       -1.348858    3.427629    5.104215
C        1.421013    3.441459    4.121681
H        2.351256    3.765876    4.590509
H        0.866857    4.341814    3.797542
C        1.769257    2.591917    2.902675
H        0.842563    2.259043    2.402556
H        2.295683    3.229918    2.179783
C        2.935478    0.548812    2.200583
H        3.766176   -0.089025    2.530703
H        3.304648    1.104226    1.328059
C        1.764105   -0.341450    1.757248
H        0.976676    0.283501    1.322261
H        2.110805   -1.016746    0.952084
C       -0.245881   -1.353318    2.761636
H       -0.475258   -2.228964    3.380098
H       -0.530012   -1.603793    1.725600
C       -1.094263   -0.186834    3.259363
H       -0.885068    0.697232    2.630998
H       -2.156942   -0.427584    3.118241
C        2.088065    2.939913    7.157501
C        2.183973   -1.957427    4.945381
C        1.982362   -2.127668    3.432277
H        1.555484   -3.119654    3.223471
H        2.983884   -2.133031    2.980653
C        0.758718    3.236392    6.465761
H        0.631619    4.336111    6.480436
H       -0.061384    2.827662    7.057969
N        2.070451    2.594651    8.471192
H        2.986581    2.353240    8.822997
N        2.519689   -3.054605    5.656995
H        2.565819   -2.914979    6.668388
C        2.771942   -4.385253    5.112906
H        3.471523   -4.323379    4.276224
H        1.852957   -4.847723    4.731898
C        3.414341   -5.262415    6.154512
C        4.742535   -5.553952    6.070076
C        5.423367   -6.381844    7.046320
C        3.258155   -6.533449    8.169941
C        4.596638   -6.847975    8.102920
H        5.034349   -7.464994    8.880812
C        0.552546    0.709495    9.009194
C        1.508969   -0.257142    8.919148
C        1.200724   -1.620771    8.557909
C       -1.128761   -0.892581    8.446566
C       -0.169978   -1.870422    8.296824
H       -0.478324   -2.860383    7.977498
O        5.514628   -5.081832    5.062358
H        6.399755   -5.445192    5.242310
O        2.146944   -2.452157    8.485890
O        6.648032   -6.608848    6.891855
N        2.668540   -5.763434    7.211726
N       -0.780617    0.369296    8.831462
C        1.241885   -5.437518    7.351157
H        1.101427   -4.767705    8.202994
H        0.882042   -4.932884    6.459468
H        0.662935   -6.352017    7.483767
C       -1.812678    1.367817    9.150769
H       -1.574750    1.854283   10.096994
H       -1.901536    2.118328    8.359347
H       -2.773896    0.877238    9.266662
C        0.950406    2.151139    9.284158
H        0.114175    2.835483    9.152694
H        1.259885    2.248865   10.329407
O        2.815509    0.015244    9.144525
H        3.273854   -0.831180    8.997906
N       -0.835033    0.039902    4.673432
H        0.172016    0.028776    4.827696
N        2.640349    1.486170    3.274606
H        2.213906    0.969780    4.041463
C       -2.573978   -1.208434    8.177527
H       -2.643878   -2.210300    7.752507
H       -3.172020   -1.191781    9.094148
H       -3.014553   -0.503985    7.465060
C        2.411544   -7.036714    9.304299
H        1.631616   -7.718200    8.950220
H        3.040590   -7.578387   10.011327
H        1.922602   -6.215341    9.836474
87
wb97x_L2_TS(Ib).log
O        0.232970    4.279568    6.844010
N        1.021757    1.935945    4.587564
C       -1.322644    2.780700    4.473596
H       -1.197402    3.415042    5.353558
H       -2.041915    3.257855    3.797761
C        0.017513    2.640864    3.761709
H       -0.119021    2.077809    2.832556
H        0.385035    3.637049    3.480868
C        2.045386    1.286325    3.732616
H        2.900019    1.045855    4.370143
H        2.394423    1.971360    2.948392
C        1.544923   -0.007169    3.105511
H        0.732877    0.175890    2.394867
H        2.362662   -0.468025    2.539536
C        0.346841   -2.107064    3.598711
H        0.501816   -2.955796    4.273327
H        0.771312   -2.386583    2.626031
C       -1.131843   -1.804759    3.423838
H       -1.260680   -1.006509    2.687496
H       -1.641472   -2.688619    3.014816
C       -3.007361   -0.619257    4.369622
H       -3.611251   -0.570604    5.276871
H       -3.591243   -1.140804    3.596899
C       -2.681986    0.791834    3.904845
H       -2.154421    0.803745    2.946148
H       -3.615272    1.348111    3.759731
C        0.971722    3.235895    6.867531
C        1.705548    2.829873    5.556960
H        2.635055    2.332771    5.822107
H        1.957683    3.777576    5.061743
N        1.898610    3.228788    7.969693
H        1.477343    3.725525    8.744086
C        2.098351    0.934363    8.936874
C        1.541139    0.078261    8.012951
C        0.353788   -0.636725    8.397334
C        0.805361   -0.026068   10.697667
C        0.066864   -0.736766    9.764749
H       -0.783586   -1.322421   10.099442
O       -0.428318   -1.028292    7.443673
N        1.772447    0.828540   10.277761
C        2.499302    1.678576   11.231735
H        3.571087    1.607927   11.044067
H        2.175354    2.718325   11.138650
H        2.311905    1.345565   12.247731
C        2.806339    2.156076    8.387750
H        3.500614    2.596002    9.105933
H        3.407286    1.833200    7.536343
O        1.826474    0.117671    6.732027
N       -1.834716    1.458735    4.909557
N        1.053045   -0.932629    4.146314
H        1.852640   -1.274689    4.682153
C       -2.096792   -2.612237    5.451681
H       -1.205691   -3.240958    5.467315
H       -2.864069   -3.185478    4.900766
C       -2.651778   -2.448672    6.860888
O       -3.368756   -1.505604    7.196986
C        0.510107   -0.174120   12.165310
H       -0.305765   -0.887489   12.291892
H        1.376432   -0.556650   12.715501
H        0.206447    0.772459   12.622031
N       -1.781140   -1.384129    4.691058
H       -2.416453    1.616756    5.728981
In       -0.083992    0.211198    5.748713
O       -0.108219    1.946220    7.088783
H       -0.847877    2.389771    7.512287
C       -1.555848   -4.654122    7.535122
H       -1.716024   -5.093787    6.548980
H       -1.901303   -5.390197    8.266334
N       -2.434725   -3.484624    7.703247
H       -2.917593   -3.383059    8.584272
C       -0.075396   -4.377778    7.641250
C        0.694808   -4.406698    6.476107
C        2.073047   -3.863417    6.570695
C        1.773388   -3.743358    9.017430
C        2.555624   -3.620152    7.886372
H        3.586602   -3.294847    8.000206
C       -0.371521   -4.266907   10.077854
H       -1.303500   -3.710433    9.973421
H       -0.598577   -5.327174   10.226057
H        0.133123   -3.893584   10.964441
O        0.233304   -4.783703    5.333370
O        2.755354   -3.631969    5.537061
C        2.375501   -3.506664   10.377453
H        1.894597   -2.671428   10.898248
H        2.305879   -4.392478   11.017197
H        3.432362   -3.261787   10.258299
N        0.469951   -4.079503    8.895894
87
wb97x_L2_TS(III).log
O       -0.182534    1.821188    7.885457
N        0.474446    3.107948    5.470527
C       -1.996961    3.093798    5.637943
H       -1.987101    3.416408    6.681767
H       -2.911140    3.479911    5.174243
C       -0.776929    3.651791    4.909695
H       -0.817997    3.392609    3.847076
H       -0.788811    4.747802    4.969419
C        1.599937    3.174162    4.511020
H        2.524656    3.104357    5.089275
H        1.602786    4.134000    3.978987
C        1.555147    2.028568    3.505801
H        0.685722    2.103188    2.845230
H        2.443355    2.076486    2.866411
C        1.192635   -0.413076    3.306011
H        1.644717   -1.322884    3.719911
H        1.630117   -0.249614    2.314598
C       -0.315090   -0.587688    3.175140
H       -0.762132    0.298588    2.715371
H       -0.536323   -1.434707    2.513521
C       -2.385994   -0.505089    4.484900
H       -2.824286   -0.942488    5.387730
H       -2.865859   -0.980962    3.619905
C       -2.668386    0.990811    4.482230
H       -2.304152    1.469511    3.568832
H       -3.750899    1.153960    4.518632
C        0.889385    2.591301    7.840585
C        0.830850    3.703599    6.783866
H        1.772727    4.258432    6.714654
H        0.045467    4.396855    7.104126
N        1.402909    2.962530    9.063828
H        1.252859    2.265706    9.779175
C        3.836426    3.399625    8.556284
C        4.301596    4.125649    7.454442
C        5.470005    3.570865    6.720609
C        5.489128    1.686428    8.318594
C        5.984627    2.334303    7.205913
H        6.816967    1.883723    6.671046
O        5.950127    4.153146    5.713563
N        4.450839    2.220999    9.000318
C        3.986989    1.560540   10.223971
H        3.316999    0.722268   10.002911
H        4.838092    1.183194   10.789978
H        3.467931    2.272589   10.860236
C        2.560654    3.850078    9.222855
H        2.670386    4.017345   10.298735
H        2.327525    4.823257    8.787415
O        3.737023    5.205851    7.035066
N       -2.005501    1.611074    5.643595
N        1.497270    0.723103    4.202968
H        2.407075    0.568009    4.631697
C       -0.651375   -2.149148    5.001416
H       -0.018628   -2.707800    4.299469
H       -1.579602   -2.712648    5.142167
C        0.110563   -2.126830    6.310970
O        0.360287   -1.033284    6.889625
C        6.102537    0.397807    8.796661
H        6.824416    0.048893    8.056408
H        6.633763    0.526275    9.746283
H        5.351871   -0.386204    8.937985
N       -0.933792   -0.792305    4.504799
H       -2.510159    1.323088    6.479179
In        0.117913    0.861418    6.007091
O        1.967079    1.547858    6.988993
H        2.423625    1.005217    7.639003
C        0.508320   -4.597155    6.251614
H       -0.096288   -4.552461    5.344965
H       -0.000404   -5.268252    6.943248
N        0.515782   -3.254561    6.857406
H        1.033970   -3.142554    7.720410
C        1.895058   -5.046700    5.879363
C        2.469193   -4.444460    4.759903
C        3.824896   -4.899199    4.357804
C        3.783388   -6.439232    6.297621
C        4.405040   -5.901425    5.186698
H        5.397293   -6.260357    4.926625
C        1.861383   -6.574689    7.816852
H        1.525981   -5.774512    8.480161
H        1.001697   -7.177184    7.509814
H        2.538547   -7.207624    8.381870
O        1.861028   -3.530506    4.090065
O        4.403307   -4.421436    3.351231
C        4.482058   -7.499961    7.108234
H        4.669804   -7.174461    8.136622
H        3.908988   -8.431753    7.145652
H        5.446488   -7.718319    6.647213
N        2.548923   -6.016955    6.650452
87
wb97x_L2_TS(II).log
N        0.052350    1.573845    4.854646
C       -2.096878    1.503624    3.662959
H       -2.626128    1.977744    4.495021
H       -2.610166    1.799026    2.737981
C       -0.651311    2.007610    3.637202
H       -0.112542    1.624128    2.763893
H       -0.655314    3.101083    3.556257
C        1.512837    1.795638    4.875158
H        1.797988    1.968905    5.913141
H        1.766956    2.697548    4.304052
C        2.308404    0.623032    4.303110
H        2.044221    0.508624    3.246881
H        3.376005    0.869343    4.343233
C        2.234111   -1.781339    4.011141
H        2.327357   -2.708730    4.586516
H        3.171049   -1.657044    3.448386
C        1.069419   -1.934019    3.055696
H        0.986778   -1.082678    2.373521
H        1.229847   -2.823154    2.433950
C       -1.368531   -2.099193    2.942188
H       -2.146229   -2.659209    3.464062
H       -1.134851   -2.629208    2.011350
C       -1.849129   -0.691880    2.624523
H       -1.068949   -0.148004    2.083079
H       -2.725942   -0.733832    1.964359
N       -2.158420    0.041026    3.862670
C       -3.420835   -0.420840    4.482294
H       -3.945406   -1.104300    3.802352
H       -4.082563    0.427576    4.683866
C       -3.132751   -1.192649    5.774171
O       -2.094426   -1.966481    5.800860
N       -0.180111   -2.049001    3.820397
H       -0.154210   -2.923804    4.339567
In       -0.530589   -0.454949    5.542713
O       -2.257980    0.185732    6.662028
H       -2.520397    1.105116    6.772482
C       -5.331690   -0.674878    6.815860
H       -4.946731    0.329699    7.016375
H       -5.775409   -1.045794    7.744912
N       -4.212933   -1.583251    6.514952
H       -3.913727   -2.144459    7.301217
C       -6.378471   -0.528377    5.742056
C       -6.489896    0.693794    5.070375
C       -7.567921    0.813606    4.053086
C       -8.245672   -1.498996    4.605455
C       -8.401937   -0.328186    3.889552
H       -9.204378   -0.269684    3.158565
C       -7.110169   -2.806940    6.334080
H       -7.538464   -2.647399    7.329363
H       -7.622090   -3.642609    5.864490
H       -6.056989   -3.068457    6.427260
O       -5.689802    1.682073    5.273443
O       -7.723703    1.868878    3.386259
C       -9.190552   -2.651708    4.387127
H       -8.675651   -3.538841    4.003431
H       -9.710521   -2.935394    5.307751
H       -9.942579   -2.359226    3.652505
N       -7.249906   -1.602336    5.511622
N        2.040739   -0.673345    4.969036
O        3.848659    1.108229    6.778936
C        3.287859    0.072496    7.128755
N        3.220169   -0.246017    8.455670
H        3.644997    0.486576    9.012029
C        2.148101   -0.960150    9.160284
H        1.766540   -1.762231    8.528856
H        2.582506   -1.417007   10.048678
C        1.036886    0.022359    9.466635
C        0.361722    0.508484    8.367435
C       -0.384709    1.757834    8.486473
C        0.040994    1.614557   10.916541
C       -0.559938    2.208234    9.828780
H       -1.166804    3.094223    9.989881
O        0.595874   -0.072311    7.205860
O       -0.801758    2.403173    7.485747
C       -0.189667    2.157690   12.300832
H       -0.847131    3.025587   12.235936
H       -0.671164    1.420181   12.950828
H        0.743446    2.475119   12.776011
C        1.552998   -0.092392   11.864346
H        1.369852   -1.168076   11.854336
H        2.628200    0.099597   11.817096
H        1.174419    0.301799   12.802190
N        0.861560    0.544237   10.737039
C        2.923791   -1.000922    6.115299
H        2.490030   -1.864900    6.619478
H        3.908471   -1.310994    5.726765
H       -0.328993    2.069908    5.674689
